# Supplementary material for: Exploring replay
Source: Nat Commun. 2025 Feb 15;16:1657. doi: 10.1038/s41467-025-56731-y (PMC11829958; doi:10.1038/s41467-025-56731-y)
Supplement: Supplementary file 4 — Source Data [file 41467_2025_56731_MOESM4_ESM.xlsx]

## Sheet: Fig 2
Panels D-F
	Horizon 3		Xi
		Greedy policy value	1	0.1	0.01	0.001	0.0001	1e-05	1e-06	1e-07	1e-08	1e-09	1e-10
BO value	5.8085	Beta=1	5.8085	5.8085	5.8085	5.8085	5.8085	5.8085	5.8085	5.8085	5.7255	5.7255	5.7255
CE value	5.1	Beta=2	5.8085	5.8085	5.8085	5.8085	5.8085	5.8085	5.7255	5.7255	5.7255	5.7255	5.7255
		Beta=4	5.8085	5.7255	5.7255	5.7255	5.7255	5.7255	5.7255	5.7255	5.7255	5.7255	5.7255
		Greedy	5.7255	5.7255	5.7255	5.7255	5.7255	5.7255	5.7255	5.7255	5.7255	5.7255	5.7255
			Xi
		Greedy root value	1	0.1	0.01	0.001	0.0001	1e-05	1e-06	1e-07	1e-08	1e-09	1e-10
		Beta=1	5.8085	5.8085	5.8085	5.8085	5.8085	5.8085	5.8085	5.8085	5.7255	5.7255	5.7255
		Beta=2	5.8085	5.8085	5.8085	5.8085	5.8085	5.8085	5.7255	5.7255	5.7255	5.7255	5.7255
		Beta=4	5.8085	5.7255	5.7255	5.7255	5.7255	5.7255	5.7255	5.7255	5.7255	5.7255	5.7255
		Greedy	5.7255	5.7255	5.7255	5.7255	5.7255	5.7255	5.7255	5.7255	5.7255	5.7255	5.7255
		Number of replays	1	0.1	0.01	0.001	0.0001	1e-05	1e-06	1e-07	1e-08	1e-09	1e-10
		Beta=1	5	5	5	5	5	5	5	5	2	2	2
		Beta=2	5	5	5	5	5	5	2	2	2	2	2
		Beta=4	5	2	2	2	2	2	2	2	2	2	2
		Greedy	2	2	2	2	2	2	2	2	2	2	2
	Horizon 4		Xi
		Greedy policy value	1	0.1	0.01	0.001	0.0001	1e-05	1e-06	1e-07	1e-08	1e-09	1e-10
BO value	5.86182	Beta=1	5.86182	5.86182	5.86182	5.86182	5.86182	5.86182	5.86182	5.73665	5.66295	5.66295	5.60586
CE value	5.1	Beta=2	5.73765	5.73765	5.73765	5.73765	5.73765	5.73765	5.66295	5.66295	5.66295	5.66295	5.60586
		Beta=4	5.73765	5.66295	5.66295	5.66295	5.66295	5.66295	5.66295	5.66295	5.66295	5.66295	5.60586
		Greedy	5.66295	5.66295	5.66295	5.66295	5.66295	5.66295	5.66295	5.66295	5.66295	5.66295	5.60586
			Xi
		Greedy root value	1	0.1	0.01	0.001	0.0001	1e-05	1e-06	1e-07	1e-08	1e-09	1e-10
		Beta=1	5.86182	5.86182	5.86182	5.86182	5.86182	5.86182	5.86182	5.73665	5.66295	5.66295	0
		Beta=2	5.73765	5.73765	5.73765	5.73765	5.73765	5.66295	5.66295	5.66295	5.66295	5.66295	0
		Beta=4	5.73765	5.66295	5.66295	5.66295	5.66295	5.66295	5.66295	5.66295	5.66295	5.66295	0
		Greedy	5.66295	5.66295	5.66295	5.66295	5.66295	5.66295	5.66295	5.66295	5.66295	5.66295	0
			Xi
		Number of replays	1	0.1	0.01	0.001	0.0001	1e-05	1e-06	1e-07	1e-08	1e-09	1e-10
		Beta=1	17	17	17	17	17	17	17	13	3	3	0
		Beta=2	13	11	11	11	11	6	3	3	3	3	0
		Beta=4	7	3	3	3	3	3	3	3	3	3	0
		Greedy	3	3	3	3	3	3	3	3	3	3	0
	Horizon 5		Xi
		Greedy policy value	1	0.1	0.01	0.001	0.0001	1e-05	1e-06	1e-07	1e-08	1e-09	1e-10
BO value	5.8662	Beta=1	5.8662	5.8662	5.8662	5.8662	5.78564	5.78564	5.78564	5.67298	5.60665	5.60665	5.60331
CE value	5.1	Beta=2	5.67389	5.67389	5.67389	5.67389	5.67389	5.60665	5.60665	5.60665	5.60665	5.60665	5.60331
		Beta=4	5.67389	5.60665	5.60665	5.60665	5.60665	5.60665	5.60665	5.60665	5.60665	5.60665	5.60331
		Greedy	5.60665	5.60665	5.60665	5.60665	5.60665	5.60665	5.60665	5.60665	5.60665	5.60665	5.60331
			Xi
		Greedy root value	1	0.1	0.01	0.001	0.0001	1e-05	1e-06	1e-07	1e-08	1e-09	1e-10
		Beta=1	5.8662	5.8662	5.8662	5.8662	5.78564	5.78564	5.78564	5.67298	5.60665	5.60665	0
		Beta=2	5.67389	5.67389	5.67389	5.67389	5.67389	5.60665	5.60665	5.60665	5.60665	5.60665	0
		Beta=4	5.67389	5.60665	5.60665	5.60665	5.60665	5.60665	5.60665	5.60665	5.60665	5.60665	0
		Greedy	5.60665	5.60665	5.60665	5.60665	5.60665	5.60665	5.60665	5.60665	5.60665	5.60665	0
			Xi
		Number of replays	1	0.1	0.01	0.001	0.0001	1e-05	1e-06	1e-07	1e-08	1e-09	1e-10
		Beta=1	55	55	55	55	38	27	26	18	4	4	0
		Beta=2	25	19	19	19	19	5	4	4	4	4	0
		Beta=4	9	4	4	4	4	4	4	4	4	4	0
		Greedy	4	4	4	4	4	4	4	4	4	4	0

## Sheet: Fig 3
Maze Layout
	State indices
		0	1	2	3	4	5
		6	7	8	9	10	11
		12	13	14	15	16	17
		18	19	20	21	22	23
		24	25	26	27	28	29
		30	31	32	33	34	35
		36	37	38	39	40	41
	Action indices
		Up	Down	Left	Right
		0	1	2	3
Panel A				Panel D
	State index	Occupancy value			State index	Occupancy value
	0	0			0	0
	1	0			1	0
	2	0			2	0
	3	0			3	0
	4	0			4	0
	5	0			5	0
	6	0			6	0
	7	0			7	0
	8	106.4			8	142.4
	9	109.1			9	142.6
	10	111.9			10	143.1
	11	114.6			11	143
	12	0			12	0
	13	0			13	0
	14	37.1			14	0
	15	0			15	0
	16	0			16	0
	17	116.9			17	143.4
	18	42.5			18	1.5
	19	40.1			19	0.9
	20	39.3			20	0.2
	21	0			21	0
	22	0			22	0
	23	122			23	145.5
	24	44.9			24	2.5
	25	0			25	0
	26	58.5			26	32.8
	27	0			27	0
	28	0			28	0
	29	129.3			29	148.5
	30	48.8			30	10.6
	31	66			31	35.8
	32	235.7			32	240.9
	33	154.8			33	173.2
	34	147.3			34	166.7
	35	136.9			35	155.4
	36	0			36	0
	37	0			37	0
	38	137.9			38	171
	39	0			39	0
	40	0			40	0
	41	0			41	0
Panel B		Action index					Panel E		Action index					nan values designate actions which were not allowable (e.g., from non-existing states)
	State index	0	1	2	3			State index	0	1	2	3
	0	nan	nan	nan	nan			0	nan	nan	nan	nan
	1	nan	nan	nan	nan			1	nan	nan	nan	nan
	2	0	0	0	0			2	0	0	0	0
	3	nan	nan	nan	nan			3	nan	nan	nan	nan
	4	nan	nan	nan	nan			4	nan	nan	nan	nan
	5	nan	nan	nan	nan			5	nan	nan	nan	nan
	6	nan	nan	nan	nan			6	nan	nan	nan	nan
	7	nan	nan	nan	nan			7	nan	nan	nan	nan
	8	0.000310473	nan	nan	-0.0117621			8	0.000455132	nan	nan	-0.0155799
	9	nan	nan	0.000778815	-0.0155052			9	nan	nan	0.000815959	-0.0233073
	10	nan	nan	0.000602691	-0.0157345			10	nan	nan	0.000592928	-0.0226585
	11	nan	-0.015319	0.000752776	nan			11	nan	-0.0224652	0.00082717	nan
	12	nan	nan	nan	nan			12	nan	nan	nan	nan
	13	nan	nan	nan	nan			13	nan	nan	nan	nan
	14	-6.05954e-07	2.46429e-05	nan	nan			14	-1.50799e-06	9.29359e-06	nan	nan
	15	nan	nan	nan	nan			15	nan	nan	nan	nan
	16	nan	nan	nan	nan			16	nan	nan	nan	nan
	17	0.00100757	-0.012107	nan	nan			17	0.00118598	-0.0218539	nan	nan
	18	nan	0.00206547	nan	-1.28785e-05			18	nan	0.00311506	nan	-4.84238e-05
	19	nan	nan	0.000286328	-5.54988e-06			19	nan	nan	0.000745175	-1.11883e-05
	20	-5.68017e-06	nan	3.60286e-05	nan			20	-3.14645e-06	nan	7.07111e-05	nan
	21	nan	nan	nan	nan			21	nan	nan	nan	nan
	22	nan	nan	nan	nan			22	nan	nan	nan	nan
	23	0.00127419	-0.0154936	nan	nan			23	0.00156352	-0.0232597	nan	nan
	24	-0.000108066	0.00380771	nan	nan			24	-0.00022595	0.00720245	nan	nan
	25	nan	nan	nan	nan			25	nan	nan	nan	nan
	26	-0.00488472	0.00547264	nan	nan			26	-0.00732532	0.00724992	nan	nan
	27	nan	nan	nan	nan			27	nan	nan	nan	nan
	28	nan	nan	nan	nan			28	nan	nan	nan	nan
	29	0.00155979	-0.0147331	nan	nan			29	0.0019725	-0.0218637	nan	nan
	30	-0.000867045	nan	nan	0.0329143			30	-0.00166067	nan	nan	0.0497272
	31	nan	nan	-0.0036774	0.00577536			31	nan	nan	-0.00646874	0.00779755
	32	-0.00372223	-0.00475383	-0.00374129	0.00455051			32	-0.00489676	-0.006118	-0.00494491	0.00630282
	33	nan	nan	-0.0113062	0.00206212			33	nan	nan	-0.0160253	0.00284917
	34	nan	nan	-0.01259	0.00199728			34	nan	nan	-0.0179637	0.00271417
	35	0.00179954	nan	-0.01416	nan			35	0.00242189	nan	-0.020082	nan
	36	nan	nan	nan	nan			36	nan	nan	nan	nan
	37	nan	nan	nan	nan			37	nan	nan	nan	nan
	38	0	nan	nan	nan			38	0	nan	nan	nan
	39	nan	nan	nan	nan			39	nan	nan	nan	nan
	40	nan	nan	nan	nan			40	nan	nan	nan	nan
	41	nan	nan	nan	nan			41	nan	nan	nan	nan
Panel C				Panel F										nan values designate non-existing states
	State index	Need value			State index	Need value
	0	nan			0	nan
	1	nan			1	nan
	2	0.521039			2	0.705598
	3	nan			3	nan
	4	nan			4	nan
	5	nan			5	nan
	6	nan			6	nan
	7	nan			7	nan
	8	0.529899			8	0.705114
	9	0.540084			9	0.705024
	10	0.551885			10	0.705544
	11	0.564786			11	0.706626
	12	nan			12	nan
	13	nan			13	nan
	14	0.188385			14	0.00114515
	15	nan			15	nan
	16	nan			16	nan
	17	0.58002			17	0.71023
	18	0.208293			18	0.00723047
	19	0.20317			19	0.00420044
	20	0.198677			20	0.00218759
	21	nan			21	nan
	22	nan			22	nan
	23	0.599502			23	0.716846
	24	0.213648			24	0.0134582
	25	nan			25	nan
	26	0.263438			26	0.121958
	27	nan			27	nan
	28	nan			28	nan
	29	0.623688			29	0.72764
	30	0.222488			30	0.0339069
	31	0.279312			31	0.132666
	32	1.08085			32	1.03327
	33	0.721257			33	0.792524
	34	0.686369			34	0.769161
	35	0.652416			35	0.745451
	36	nan			36	nan
	37	nan			37	nan
	38	0.621213			38	0.736114
	39	nan			39	nan
	40	nan			40	nan
	41	nan			41	nan

## Sheet: Fig 5
Maze Layout
	State indices
		0	1	2	3	4	5
		6	7	8	9	10	11
		12	13	14	15	16	17
		18	19	20	21	22	23
		24	25	26	27	28	29
		30	31	32	33	34	35
		36	37	38	39	40	41
	Action indices
		Up	Down	Left	Right
		0	1	2	3
Panel A		Action index
	State index	0	1	2	3
	0	nan	nan	nan	nan		nan values designate actions which were not allowable (e.g., from non-existing states)
	1	nan	nan	nan	nan
	2	0	0	0	0
	3	nan	nan	nan	nan
	4	nan	nan	nan	nan
	5	nan	nan	nan	nan
	6	nan	nan	nan	nan
	7	nan	nan	nan	nan
	8	1	nan	nan	0.81
	9	nan	nan	0.9	0.729
	10	nan	nan	0.81	0.6561
	11	nan	0.59049	0.729	nan
	12	nan	nan	nan	nan
	13	nan	nan	nan	nan
	14	0.150095	0.166772	nan	nan
	15	nan	nan	nan	nan
	16	nan	nan	nan	nan
	17	0.6561	0.531441	nan	nan
	18	nan	0.228768	nan	0.185302
	19	nan	nan	0.205891	0.166772
	20	0.150095	nan	0.185302	nan
	21	nan	nan	nan	nan
	22	nan	nan	nan	nan
	23	0.59049	0.478297	nan	nan
	24	0.205891	0.254187	nan	nan
	25	nan	nan	nan	nan
	26	0.28243	0.313811	nan	nan
	27	nan	nan	nan	nan
	28	nan	nan	nan	nan
	29	0.531441	0.430467	nan	nan
	30	0.228768	nan	nan	0.28243
	31	nan	nan	0.254187	0.313811
	32	0.28243	0.28243	0.28243	0.348678
	33	nan	nan	0.313811	0.38742
	34	nan	nan	0.348678	0.430467
	35	0.478297	nan	0.38742	nan
	36	nan	nan	nan	nan
	37	nan	nan	nan	nan
	38	0.313811	nan	nan	nan
	39	nan	nan	nan	nan
	40	nan	nan	nan	nan
	41	nan	nan	nan	nan
Panel B		Action index
	State index	0	1	2	3
	0	nan	nan	nan	nan
	1	nan	nan	nan	nan
	2	0	0	0	0
	3	nan	nan	nan	nan
	4	nan	nan	nan	nan
	5	nan	nan	nan	nan
	6	nan	nan	nan	nan
	7	nan	nan	nan	nan
	8	0	nan	nan	0
	9	nan	nan	0	0
	10	nan	nan	0	0
	11	nan	0	0	nan
	12	nan	nan	nan	nan
	13	nan	nan	nan	nan
	14	0.58326	0	nan	nan
	15	nan	nan	nan	nan
	16	nan	nan	nan	nan
	17	0	0	nan	nan
	18	nan	0	nan	0.349313
	19	nan	nan	0	0.427245
	20	0.509924	nan	0	nan
	21	nan	nan	nan	nan
	22	nan	nan	nan	nan
	23	0	0	nan	nan
	24	0.275263	0	nan	nan
	25	nan	nan	nan	nan
	26	0	0.00187441	nan	nan
	27	nan	nan	nan	nan
	28	nan	nan	nan	nan
	29	0	0	nan	nan
	30	0.20427	nan	nan	0
	31	nan	nan	0.135548	0
	32	0	0	0.0683316	0
	33	nan	nan	0	0
	34	nan	nan	0	0
	35	0	nan	0	nan
	36	nan	nan	nan	nan
	37	nan	nan	nan	nan
	38	0	nan	nan	nan
	39	nan	nan	nan	nan
	40	nan	nan	nan	nan
	41	nan	nan	nan	nan
Panel C		Action index
	State index	0	1	2	3
	0	nan	nan	nan	nan
	1	nan	nan	nan	nan
	2	0	0	0	0
	3	nan	nan	nan	nan
	4	nan	nan	nan	nan
	5	nan	nan	nan	nan
	6	nan	nan	nan	nan
	7	nan	nan	nan	nan
	8	1	nan	nan	0.81
	9	nan	nan	0.9	0.729
	10	nan	nan	0.81	0.6561
	11	nan	0.59049	0.729	nan
	12	nan	nan	nan	nan
	13	nan	nan	nan	nan
	14	0.733354	0.166772	nan	nan
	15	nan	nan	nan	nan
	16	nan	nan	nan	nan
	17	0.6561	0.531441	nan	nan
	18	nan	0.228768	nan	0.534615
	19	nan	nan	0.205891	0.594017
	20	0.660019	nan	0.185302	nan
	21	nan	nan	nan	nan
	22	nan	nan	nan	nan
	23	0.59049	0.478297	nan	nan
	24	0.481154	0.254187	nan	nan
	25	nan	nan	nan	nan
	26	0.28243	0.315685	nan	nan
	27	nan	nan	nan	nan
	28	nan	nan	nan	nan
	29	0.531441	0.430467	nan	nan
	30	0.433038	nan	nan	0.28243
	31	nan	nan	0.389735	0.313811
	32	0.28243	0.28243	0.350761	0.348678
	33	nan	nan	0.313811	0.38742
	34	nan	nan	0.348678	0.430467
	35	0.478297	nan	0.38742	nan
	36	nan	nan	nan	nan
	37	nan	nan	nan	nan
	38	0.313811	nan	nan	nan
	39	nan	nan	nan	nan
	40	nan	nan	nan	nan
	41	nan	nan	nan	nan
Panel D		Action index
	State index	0	1	2	3
	0	nan	nan	nan	nan
	1	nan	nan	nan	nan
	2	0	0	0	0
	3	nan	nan	nan	nan
	4	nan	nan	nan	nan
	5	nan	nan	nan	nan
	6	nan	nan	nan	nan
	7	nan	nan	nan	nan
	8	1	nan	nan	0.81
	9	nan	nan	0.9	0.729
	10	nan	nan	0.81	0.6561
	11	nan	0.59049	0.729	nan
	12	nan	nan	nan	nan
	13	nan	nan	nan	nan
	14	0	0.166772	nan	nan
	15	nan	nan	nan	nan
	16	nan	nan	nan	nan
	17	0.6561	0.531441	nan	nan
	18	nan	0.228768	nan	0.534615
	19	nan	nan	0.205891	0.594017
	20	0.660019	nan	0.185302	nan
	21	nan	nan	nan	nan
	22	nan	nan	nan	nan
	23	0.59049	0.478297	nan	nan
	24	0.481154	0.254187	nan	nan
	25	nan	nan	nan	nan
	26	0.28243	0.315685	nan	nan
	27	nan	nan	nan	nan
	28	nan	nan	nan	nan
	29	0.531441	0.430467	nan	nan
	30	0.433038	nan	nan	0.28243
	31	nan	nan	0.389735	0.313811
	32	0.28243	0.28243	0.350761	0.348678
	33	nan	nan	0.313811	0.38742
	34	nan	nan	0.348678	0.430467
	35	0.478297	nan	0.38742	nan
	36	nan	nan	nan	nan
	37	nan	nan	nan	nan
	38	0.313811	nan	nan	nan
	39	nan	nan	nan	nan
	40	nan	nan	nan	nan
	41	nan	nan	nan	nan
Panel E		Action index
	State index	0	1	2	3
	0	nan	nan	nan	nan
	1	nan	nan	nan	nan
	2	0	0	0	0
	3	nan	nan	nan	nan
	4	nan	nan	nan	nan
	5	nan	nan	nan	nan
	6	nan	nan	nan	nan
	7	nan	nan	nan	nan
	8	0	nan	nan	0
	9	nan	nan	0	0
	10	nan	nan	0	0
	11	nan	0	0	nan
	12	nan	nan	nan	nan
	13	nan	nan	nan	nan
	14	0	0.427245	nan	nan
	15	nan	nan	nan	nan
	16	nan	nan	nan	nan
	17	0	0	nan	nan
	18	nan	0	nan	0
	19	nan	nan	0	0
	20	0	nan	0	nan
	21	nan	nan	nan	nan
	22	nan	nan	nan	nan
	23	0	0	nan	nan
	24	0	0	nan	nan
	25	nan	nan	nan	nan
	26	0	0	nan	nan
	27	nan	nan	nan	nan
	28	nan	nan	nan	nan
	29	0	0	nan	nan
	30	0	nan	nan	0
	31	nan	nan	0	0
	32	0	0	0	0
	33	nan	nan	0	0
	34	nan	nan	0	0
	35	0	nan	0	nan
	36	nan	nan	nan	nan
	37	nan	nan	nan	nan
	38	0	nan	nan	nan
	39	nan	nan	nan	nan
	40	nan	nan	nan	nan
	41	nan	nan	nan	nan
Panel F		Action index
	State index	0	1	2	3
	0	nan	nan	nan	nan
	1	nan	nan	nan	nan
	2	0	0	0	0
	3	nan	nan	nan	nan
	4	nan	nan	nan	nan
	5	nan	nan	nan	nan
	6	nan	nan	nan	nan
	7	nan	nan	nan	nan
	8	1	nan	nan	0.81
	9	nan	nan	0.9	0.729
	10	nan	nan	0.81	0.6561
	11	nan	0.59049	0.729	nan
	12	nan	nan	nan	nan
	13	nan	nan	nan	nan
	14	0	0.594017	nan	nan
	15	nan	nan	nan	nan
	16	nan	nan	nan	nan
	17	0.6561	0.531441	nan	nan
	18	nan	0.228768	nan	0.534615
	19	nan	nan	0.205891	0.594017
	20	0.660019	nan	0.185302	nan
	21	nan	nan	nan	nan
	22	nan	nan	nan	nan
	23	0.59049	0.478297	nan	nan
	24	0.481154	0.254187	nan	nan
	25	nan	nan	nan	nan
	26	0.28243	0.315685	nan	nan
	27	nan	nan	nan	nan
	28	nan	nan	nan	nan
	29	0.531441	0.430467	nan	nan
	30	0.433038	nan	nan	0.28243
	31	nan	nan	0.389735	0.313811
	32	0.28243	0.28243	0.350761	0.348678
	33	nan	nan	0.313811	0.38742
	34	nan	nan	0.348678	0.430467
	35	0.478297	nan	0.38742	nan
	36	nan	nan	nan	nan
	37	nan	nan	nan	nan
	38	0.313811	nan	nan	nan
	39	nan	nan	nan	nan
	40	nan	nan	nan	nan
	41	nan	nan	nan	nan

## Sheet: Fig 6
Maze Layout
	State indices
		0	1	2	3	4	5
		6	7	8	9	10	11
		12	13	14	15	16	17
		18	19	20	21	22	23
		24	25	26	27	28	29
		30	31	32	33	34	35
		36	37	38	39	40	41
	Action indices
		Up	Down	Left	Right
		0	1	2	3
Panel A		Action index
	State index	0	1	2	3
	0	nan	nan	nan	nan		nan values designate actions which were not allowable (e.g., from non-existing states)
	1	nan	nan	nan	nan
	2	0	0	0	0
	3	nan	nan	nan	nan
	4	nan	nan	nan	nan
	5	nan	nan	nan	nan
	6	nan	nan	nan	nan
	7	nan	nan	nan	nan
	8	1	nan	nan	0.81
	9	nan	nan	0.9	0.729
	10	nan	nan	0.81	0.6561
	11	nan	0.59049	0.729	nan
	12	nan	nan	nan	nan
	13	nan	nan	nan	nan
	14	0.150095	0.166772	nan	nan
	15	nan	nan	nan	nan
	16	nan	nan	nan	nan
	17	0.6561	0.531441	nan	nan
	18	nan	0.228768	nan	0.185302
	19	nan	nan	0.205891	0.166772
	20	0.150095	nan	0.185302	nan
	21	nan	nan	nan	nan
	22	nan	nan	nan	nan
	23	0.59049	0.478297	nan	nan
	24	0.205891	0.254187	nan	nan
	25	nan	nan	nan	nan
	26	0.28243	0.313811	nan	nan
	27	nan	nan	nan	nan
	28	nan	nan	nan	nan
	29	0.531441	0.430467	nan	nan
	30	0.228768	nan	nan	0.28243
	31	nan	nan	0.254187	0.313811
	32	0.28243	0.28243	0.28243	0.348678
	33	nan	nan	0.313811	0.38742
	34	nan	nan	0.348678	0.430467
	35	0.478297	nan	0.38742	nan
	36	nan	nan	nan	nan
	37	nan	nan	nan	nan
	38	0.313811	nan	nan	nan
	39	nan	nan	nan	nan
	40	nan	nan	nan	nan
	41	nan	nan	nan	nan
Panel B		Action index
	State index	0	1	2	3
	0	nan	nan	nan	nan
	1	nan	nan	nan	nan
	2	0	0	0	0
	3	nan	nan	nan	nan
	4	nan	nan	nan	nan
	5	nan	nan	nan	nan
	6	nan	nan	nan	nan
	7	nan	nan	nan	nan
	8	0	nan	nan	0
	9	nan	nan	0	0
	10	nan	nan	0	0
	11	nan	0	0	nan
	12	nan	nan	nan	nan
	13	nan	nan	nan	nan
	14	0.58326	0	nan	nan
	15	nan	nan	nan	nan
	16	nan	nan	nan	nan
	17	0	0	nan	nan
	18	nan	0	nan	0.349313
	19	nan	nan	0	0.427245
	20	0.509924	nan	0	nan
	21	nan	nan	nan	nan
	22	nan	nan	nan	nan
	23	0	0	nan	nan
	24	0.275263	0	nan	nan
	25	nan	nan	nan	nan
	26	0	0.00187441	nan	nan
	27	nan	nan	nan	nan
	28	nan	nan	nan	nan
	29	0	0	nan	nan
	30	0.20427	nan	nan	0
	31	nan	nan	0.135548	0
	32	0	0	0.0683316	0
	33	nan	nan	0	0
	34	nan	nan	0	0
	35	0	nan	0	nan
	36	nan	nan	nan	nan
	37	nan	nan	nan	nan
	38	0	nan	nan	nan
	39	nan	nan	nan	nan
	40	nan	nan	nan	nan
	41	nan	nan	nan	nan
Panel C		Action index
	State index	0	1	2	3
	0	nan	nan	nan	nan
	1	nan	nan	nan	nan
	2	0	0	0	0
	3	nan	nan	nan	nan
	4	nan	nan	nan	nan
	5	nan	nan	nan	nan
	6	nan	nan	nan	nan
	7	nan	nan	nan	nan
	8	1	nan	nan	0.81
	9	nan	nan	0.9	0.729
	10	nan	nan	0.81	0.6561
	11	nan	0.59049	0.729	nan
	12	nan	nan	nan	nan
	13	nan	nan	nan	nan
	14	0.733354	0.166772	nan	nan
	15	nan	nan	nan	nan
	16	nan	nan	nan	nan
	17	0.6561	0.531441	nan	nan
	18	nan	0.228768	nan	0.534615
	19	nan	nan	0.205891	0.594017
	20	0.660019	nan	0.185302	nan
	21	nan	nan	nan	nan
	22	nan	nan	nan	nan
	23	0.59049	0.478297	nan	nan
	24	0.481154	0.254187	nan	nan
	25	nan	nan	nan	nan
	26	0.28243	0.315685	nan	nan
	27	nan	nan	nan	nan
	28	nan	nan	nan	nan
	29	0.531441	0.430467	nan	nan
	30	0.433038	nan	nan	0.28243
	31	nan	nan	0.389735	0.313811
	32	0.28243	0.28243	0.350761	0.348678
	33	nan	nan	0.313811	0.38742
	34	nan	nan	0.348678	0.430467
	35	0.478297	nan	0.38742	nan
	36	nan	nan	nan	nan
	37	nan	nan	nan	nan
	38	0.313811	nan	nan	nan
	39	nan	nan	nan	nan
	40	nan	nan	nan	nan
	41	nan	nan	nan	nan
Panel D		Action index
	State index	0	1	2	3
	0	nan	nan	nan	nan
	1	nan	nan	nan	nan
	2	0	0	0	0
	3	nan	nan	nan	nan
	4	nan	nan	nan	nan
	5	nan	nan	nan	nan
	6	nan	nan	nan	nan
	7	nan	nan	nan	nan
	8	1	nan	nan	0.81
	9	nan	nan	0.9	0.729
	10	nan	nan	0.81	0.6561
	11	nan	0.59049	0.729	nan
	12	nan	nan	nan	nan
	13	nan	nan	nan	nan
	14	0	0.166772	nan	nan
	15	nan	nan	nan	nan
	16	nan	nan	nan	nan
	17	0.6561	0.531441	nan	nan
	18	nan	0.228768	nan	0.534615
	19	nan	nan	0.205891	0.594017
	20	0.660019	nan	0.185302	nan
	21	nan	nan	nan	nan
	22	nan	nan	nan	nan
	23	0.59049	0.478297	nan	nan
	24	0.481154	0.254187	nan	nan
	25	nan	nan	nan	nan
	26	0.28243	0.315685	nan	nan
	27	nan	nan	nan	nan
	28	nan	nan	nan	nan
	29	0.531441	0.430467	nan	nan
	30	0.433038	nan	nan	0.28243
	31	nan	nan	0.389735	0.313811
	32	0.28243	0.28243	0.350761	0.348678
	33	nan	nan	0.313811	0.38742
	34	nan	nan	0.348678	0.430467
	35	0.478297	nan	0.38742	nan
	36	nan	nan	nan	nan
	37	nan	nan	nan	nan
	38	0.313811	nan	nan	nan
	39	nan	nan	nan	nan
	40	nan	nan	nan	nan
	41	nan	nan	nan	nan
Panel E		Action index
	State index	0	1	2	3
	0	nan	nan	nan	nan
	1	nan	nan	nan	nan
	2	0	0	0	0
	3	nan	nan	nan	nan
	4	nan	nan	nan	nan
	5	nan	nan	nan	nan
	6	nan	nan	nan	nan
	7	nan	nan	nan	nan
	8	0	nan	nan	0
	9	nan	nan	0	0
	10	nan	nan	0	0
	11	nan	0	0	nan
	12	nan	nan	nan	nan
	13	nan	nan	nan	nan
	14	0	0	nan	nan
	15	nan	nan	nan	nan
	16	nan	nan	nan	nan
	17	0	0	nan	nan
	18	nan	0	nan	-0.349313
	19	nan	nan	0	-0.427245
	20	-0.509924	nan	0	nan
	21	nan	nan	nan	nan
	22	nan	nan	nan	nan
	23	0	0	nan	nan
	24	-0.275263	0	nan	nan
	25	nan	nan	nan	nan
	26	0	0	nan	nan
	27	nan	nan	nan	nan
	28	nan	nan	nan	nan
	29	0	0	nan	nan
	30	-0.20427	nan	nan	0
	31	nan	nan	-0.135548	0
	32	0	0	-0.0683316	0
	33	nan	nan	0	0
	34	nan	nan	0	0
	35	0	nan	0	nan
	36	nan	nan	nan	nan
	37	nan	nan	nan	nan
	38	0	nan	nan	nan
	39	nan	nan	nan	nan
	40	nan	nan	nan	nan
	41	nan	nan	nan	nan
Panel F		Action index
	State index	0	1	2	3
	0	nan	nan	nan	nan
	1	nan	nan	nan	nan
	2	0	0	0	0
	3	nan	nan	nan	nan
	4	nan	nan	nan	nan
	5	nan	nan	nan	nan
	6	nan	nan	nan	nan
	7	nan	nan	nan	nan
	8	1	nan	nan	0.81
	9	nan	nan	0.9	0.729
	10	nan	nan	0.81	0.6561
	11	nan	0.59049	0.729	nan
	12	nan	nan	nan	nan
	13	nan	nan	nan	nan
	14	0	0.166772	nan	nan
	15	nan	nan	nan	nan
	16	nan	nan	nan	nan
	17	0.6561	0.531441	nan	nan
	18	nan	0.228768	nan	0.185302
	19	nan	nan	0.205891	0.166772
	20	0.150095	nan	0.185302	nan
	21	nan	nan	nan	nan
	22	nan	nan	nan	nan
	23	0.59049	0.478297	nan	nan
	24	0.205891	0.254187	nan	nan
	25	nan	nan	nan	nan
	26	0.28243	0.315685	nan	nan
	27	nan	nan	nan	nan
	28	nan	nan	nan	nan
	29	0.531441	0.430467	nan	nan
	30	0.228768	nan	nan	0.28243
	31	nan	nan	0.254187	0.313811
	32	0.28243	0.28243	0.28243	0.348678
	33	nan	nan	0.313811	0.38742
	34	nan	nan	0.348678	0.430467
	35	0.478297	nan	0.38742	nan
	36	nan	nan	nan	nan
	37	nan	nan	nan	nan
	38	0.313811	nan	nan	nan
	39	nan	nan	nan	nan
	40	nan	nan	nan	nan
	41	nan	nan	nan	nan

## Sheet: Fig 7
Maze Layout
	State indices
		0	1	2	3	4	5
		6	7	8	9	10	11
		12	13	14	15	16	17
		18	19	20	21	22	23
		24	25	26	27	28	29
		30	31	32	33	34	35
		36	37	38	39	40	41
	Action indices
		Up	Down	Left	Right
		0	1	2	3
T-maze layout
	State indices
		0	1	2	3	4
		5	6	7	8	9
Panel A		Action index
	State index	0	1	2	3
	0	nan	nan	nan	nan		nan values designate actions which were not allowable (e.g., from non-existing states)
	1	nan	nan	nan	nan
	2	0	0	0	0
	3	nan	nan	nan	nan
	4	nan	nan	nan	nan
	5	nan	nan	nan	nan
	6	nan	nan	nan	nan
	7	nan	nan	nan	nan
	8	1	nan	nan	0.81
	9	nan	nan	0.9	0.729
	10	nan	nan	0.81	0.6561
	11	nan	0.59049	0.729	nan
	12	nan	nan	nan	nan
	13	nan	nan	nan	nan
	14	0	0	nan	nan
	15	nan	nan	nan	nan
	16	nan	nan	nan	nan
	17	0.6561	0.531441	nan	nan
	18	nan	0	nan	0
	19	nan	nan	0	0
	20	0	0	nan	nan
	21	nan	nan	nan	nan
	22	nan	nan	nan	nan
	23	0.59049	0.478297	nan	nan
	24	0	0	nan	nan
	25	nan	nan	nan	nan
	26	0	0	nan	nan
	27	nan	nan	nan	nan
	28	nan	nan	nan	nan
	29	0.531441	0.430467	nan	nan
	30	0	nan	nan	0
	31	nan	nan	0	0
	32	0.313811	0.28243	nan	0.348678
	33	nan	nan	0.313811	0.38742
	34	nan	nan	0.348678	0.430467
	35	0.478297	nan	0.38742	nan
	36	nan	nan	nan	nan
	37	nan	nan	nan	nan
	38	0.313811	nan	nan	nan
	39	nan	nan	nan	nan
	40	nan	nan	nan	nan
	41	nan	nan	nan	nan
Panel B	Top	Action index					Bottom	Action index
	State index	0	1	2	3		State index	0	1	2	3
	0	nan	nan	nan	nan		0	nan	nan	nan	nan
	1	nan	nan	nan	nan		1	nan	nan	nan	nan
	2	0	0	0	0		2	0	0	0	0
	3	nan	nan	nan	nan		3	nan	nan	nan	nan
	4	nan	nan	nan	nan		4	nan	nan	nan	nan
	5	nan	nan	nan	nan		5	nan	nan	nan	nan
	6	nan	nan	nan	nan		6	nan	nan	nan	nan
	7	nan	nan	nan	nan		7	nan	nan	nan	nan
	8	0	nan	nan	0		8	0	nan	nan	0
	9	nan	nan	0	0		9	nan	nan	0	0
	10	nan	nan	0	0		10	nan	nan	0	0
	11	nan	0	0	nan		11	nan	0	0	nan
	12	nan	nan	nan	nan		12	nan	nan	nan	nan
	13	nan	nan	nan	nan		13	nan	nan	nan	nan
	14	0.7	0	nan	nan		14	0	0	nan	nan
	15	nan	nan	nan	nan		15	nan	nan	nan	nan
	16	nan	nan	nan	nan		16	nan	nan	nan	nan
	17	0	0	nan	nan		17	0	0	nan	nan
	18	nan	0	nan	0		18	nan	0	nan	0
	19	nan	nan	0	0		19	nan	nan	0	0
	20	0.63	0	nan	nan		20	0	0	nan	nan
	21	nan	nan	nan	nan		21	nan	nan	nan	nan
	22	nan	nan	nan	nan		22	nan	nan	nan	nan
	23	0	0	nan	nan		23	0	0	nan	nan
	24	0	0	nan	nan		24	0	0	nan	nan
	25	nan	nan	nan	nan		25	nan	nan	nan	nan
	26	0.567	0	nan	nan		26	0	0	nan	nan
	27	nan	nan	nan	nan		27	nan	nan	nan	nan
	28	nan	nan	nan	nan		28	nan	nan	nan	nan
	29	0	0	nan	nan		29	0	0	nan	nan
	30	0	nan	nan	0		30	0	nan	nan	0
	31	nan	nan	0	0		31	nan	nan	0	0
	32	0	0	nan	0		32	0.152825	0	nan	0
	33	nan	nan	0	0		33	nan	nan	0.106162	0
	34	nan	nan	0	0		34	nan	nan	0	0
	35	0	nan	0	nan		35	0	nan	0	nan
	36	nan	nan	nan	nan		36	nan	nan	nan	nan
	37	nan	nan	nan	nan		37	nan	nan	nan	nan
	38	0	nan	nan	nan		38	0	nan	nan	nan
	39	nan	nan	nan	nan		39	nan	nan	nan	nan
	40	nan	nan	nan	nan		40	nan	nan	nan	nan
	41	nan	nan	nan	nan		41	nan	nan	nan	nan
Panel C		Action index
	State index	0	1	2	3
	0	nan	nan	nan	nan
	1	nan	nan	nan	nan
	2	0	0	0	0
	3	nan	nan	nan	nan
	4	nan	nan	nan	nan
	5	nan	nan	nan	nan
	6	nan	nan	nan	nan
	7	nan	nan	nan	nan
	8	1	nan	nan	0.81
	9	nan	nan	0.9	0.729
	10	nan	nan	0.81	0.6561
	11	nan	0.59049	0.729	nan
	12	nan	nan	nan	nan
	13	nan	nan	nan	nan
	14	0.7	0	nan	nan
	15	nan	nan	nan	nan
	16	nan	nan	nan	nan
	17	0.6561	0.531441	nan	nan
	18	nan	0	nan	0
	19	nan	nan	0	0
	20	0.63	0	nan	nan
	21	nan	nan	nan	nan
	22	nan	nan	nan	nan
	23	0.59049	0.478297	nan	nan
	24	0	0	nan	nan
	25	nan	nan	nan	nan
	26	0.567	0	nan	nan
	27	nan	nan	nan	nan
	28	nan	nan	nan	nan
	29	0.531441	0.430467	nan	nan
	30	0	nan	nan	0
	31	nan	nan	0	0
	32	0.313811	0.28243	nan	0.348678
	33	nan	nan	0.313811	0.38742
	34	nan	nan	0.348678	0.430467
	35	0.478297	nan	0.38742	nan
	36	nan	nan	nan	nan
	37	nan	nan	nan	nan
	38	0.313811	nan	nan	nan
	39	nan	nan	nan	nan
	40	nan	nan	nan	nan
	41	nan	nan	nan	nan
Panel D		Action index					Simulated data		Real data
	State index	0	1	2	3		Uncued	Cued	Uncued	Cued
	0	0	0	0	0		0	0	0.0431	0.0474
	1	nan	nan	0	0
	2	nan	0	0	0
	3	nan	nan	0	0
	4	0	0	0	0
	5	nan	nan	nan	nan
	6	nan	nan	nan	nan
	7	0	nan	nan	nan
	8	nan	nan	nan	nan
	9	nan	nan	nan	nan
		Action index					Simulated data		Real data
	State index	0	1	2	3		Uncued	Cued	Uncued	Cued
	0	0	0	0	0		0	2	0.0441	0.0737
	1	nan	nan	0	0
	2	nan	0	0	0.9
	3	nan	nan	0	1
	4	0	0	0	0
	5	nan	nan	nan	nan
	6	nan	nan	nan	nan
	7	0	nan	nan	nan
	8	nan	nan	nan	nan
	9	nan	nan	nan	nan

## Sheet: Supp 1
Panels D-F
	Horizon 3
		Greedy policy value	Xi = 1.00E-03	Xi = 2.00E-03	Xi = 3.98E-03	Xi = 7.94E-03	Xi = 1.58E-02	Xi = 3.16E-02	Xi = 6.31E-02	Xi = 1.26E-01	Xi = 2.51E-01	Xi = 5.01E-01	Xi = 1.00E+00
BO value	5.5724	Beta=1	5.5724	5.5724	5.5724	5.5724	5.5724	5.5724	5.5724	5.5724	5.5724	5.5724	5.4411
CE value	5.2	Beta=2	5.5724	5.5724	5.5724	5.5724	5.5724	5.5724	5.5724	5.5724	5.5724	5.5724	5.4411
		Beta=4	5.5724	5.5724	5.5724	5.5724	5.5724	5.5724	5.5724	5.5724	5.5724	5.5724	5.4411
		Greedy	5.5724	5.5724	5.5724	5.5724	5.5724	5.5724	5.5724	5.5724	5.5724	5.5724	5.4411
		Greedy root value	Xi = 1.00E-03	Xi = 2.00E-03	Xi = 3.98E-03	Xi = 7.94E-03	Xi = 1.58E-02	Xi = 3.16E-02	Xi = 6.31E-02	Xi = 1.26E-01	Xi = 2.51E-01	Xi = 5.01E-01	Xi = 1.00E+00
		Beta=1	5.5724	5.5724	5.5724	5.5724	5.5724	5.5724	5.5724	5.5724	3.2324	3.2324	0
		Beta=2	5.5724	5.5724	5.5724	5.5724	3.2324	3.2324	3.2324	3.2324	3.2324	3.2324	0
		Beta=4	3.2324	3.2324	3.2324	3.2324	3.2324	3.2324	3.2324	3.2324	3.2324	3.2324	0
		Greedy	3.2324	3.2324	3.2324	3.2324	3.2324	3.2324	3.2324	3.2324	3.2324	3.2324	0
		Number of replays	Xi = 1.00E-03	Xi = 2.00E-03	Xi = 3.98E-03	Xi = 7.94E-03	Xi = 1.58E-02	Xi = 3.16E-02	Xi = 6.31E-02	Xi = 1.26E-01	Xi = 2.51E-01	Xi = 5.01E-01	Xi = 1.00E+00
		Beta=1	6	6	6	4	4	4	4	4	3	3	0
		Beta=2	4	4	4	4	3	3	3	3	3	3	0
		Beta=4	3	3	3	3	3	3	3	3	3	3	0
		Greedy	3	3	3	3	3	3	3	3	3	3	0
	Horizon 4
		Greedy policy value	Xi = 1.00E-03	Xi = 2.00E-03	Xi = 3.98E-03	Xi = 7.94E-03	Xi = 1.58E-02	Xi = 3.16E-02	Xi = 6.31E-02	Xi = 1.26E-01	Xi = 2.51E-01	Xi = 5.01E-01	Xi = 1.00E+00
BO value	5.60665	Beta=1	5.60665	5.60665	5.5869	5.5869	5.5869	5.5869	5.5869	5.5869	5.45605	5.45605	5.45605
CE value	5.2	Beta=2	5.5869	5.5869	5.5869	5.5869	5.5869	5.5869	5.5869	5.5869	5.45605	5.45605	5.45605
		Beta=4	5.5869	5.5869	5.5869	5.5869	5.5869	5.5869	5.5869	5.5869	5.45605	5.45605	5.45605
		Greedy	5.49484	5.49484	5.49484	5.49484	5.49484	5.49484	5.49484	5.49484	5.49484	5.45605	5.45605
		Greedy root value	Xi = 1.00E-03	Xi = 2.00E-03	Xi = 3.98E-03	Xi = 7.94E-03	Xi = 1.58E-02	Xi = 3.16E-02	Xi = 6.31E-02	Xi = 1.26E-01	Xi = 2.51E-01	Xi = 5.01E-01	Xi = 1.00E+00
		Beta=1	5.5869	5.5869	5.5869	5.5869	5.5869	4.71025	3.8336	3.8336	0	0	0
		Beta=2	4.71025	3.8336	3.8336	3.8336	3.8336	2.39	2.39	2.39	0	0	0
		Beta=4	2.39	2.39	2.39	2.39	2.39	2.39	2.39	2.39	0	0	0
		Greedy	0.52	0.52	0.52	0.52	0.52	0.52	0.52	0.52	0.52	0	0
		Number of replays	Xi = 1.00E-03	Xi = 2.00E-03	Xi = 3.98E-03	Xi = 7.94E-03	Xi = 1.58E-02	Xi = 3.16E-02	Xi = 6.31E-02	Xi = 1.26E-01	Xi = 2.51E-01	Xi = 5.01E-01	Xi = 1.00E+00
		Beta=1	23	15	12	12	12	11	9	8	0	0	0
		Beta=2	10	9	8	8	8	7	7	7	0	0	0
		Beta=4	7	7	7	7	7	7	7	7	0	0	0
		Greedy	7	7	7	7	7	7	7	7	7	0	0
	Horizon 5
		Greedy policy value	Xi = 1.00E-03	Xi = 2.00E-03	Xi = 3.98E-03	Xi = 7.94E-03	Xi = 1.58E-02	Xi = 3.16E-02	Xi = 6.31E-02	Xi = 1.26E-01	Xi = 2.51E-01	Xi = 5.01E-01	Xi = 1.00E+00
BO value	5.62095	Beta=1	5.56904	5.54821	5.54821	5.54821	5.54821	5.54821	5.43727	5.45926	5.45926	5.45926	5.45926
CE value	5.2	Beta=2	5.54821	5.54821	5.54821	5.54821	5.54821	5.54821	5.54821	5.45926	5.45926	5.45926	5.45926
		Beta=4	5.52295	5.52295	5.52295	5.52295	5.52295	5.52295	5.52295	5.43727	5.45926	5.45926	5.45926
		Greedy	5.48379	5.48379	5.48379	5.48379	5.48379	5.48379	5.48379	5.45605	5.43727	5.45926	5.45926
		Greedy root value	Xi = 1.00E-03	Xi = 2.00E-03	Xi = 3.98E-03	Xi = 7.94E-03	Xi = 1.58E-02	Xi = 3.16E-02	Xi = 6.31E-02	Xi = 1.26E-01	Xi = 2.51E-01	Xi = 5.01E-01	Xi = 1.00E+00
		Beta=1	5.54821	5.54821	5.54821	5.54821	4.75923	3.97024	0.52	0	0	0	0
		Beta=2	3.97024	3.97024	3.97024	3.97024	2.671	2.671	2.671	0	0	0	0
		Beta=4	2.18039	2.18039	2.18039	2.18039	2.18039	2.18039	2.18039	0.52	0	0	0
		Greedy	0.52	0.52	0.52	0.52	0.52	0.52	0.52	0.52	0.52	0	0
		Number of replays	Xi = 1.00E-03	Xi = 2.00E-03	Xi = 3.98E-03	Xi = 7.94E-03	Xi = 1.58E-02	Xi = 3.16E-02	Xi = 6.31E-02	Xi = 1.26E-01	Xi = 2.51E-01	Xi = 5.01E-01	Xi = 1.00E+00
		Beta=1	38	33	33	33	28	23	1	0	0	0	0
		Beta=2	22	20	20	20	17	17	17	0	0	0	0
		Beta=4	17	17	17	17	17	17	17	1	0	0	0
		Greedy	15	15	15	15	15	15	15	8	1	0	0

## Sheet: Supp 2
Maze Layout
	State indices
		0	1	2	3	4	5
		6	7	8	9	10	11
		12	13	14	15	16	17
		18	19	20	21	22	23
		24	25	26	27	28	29
		30	31	32	33	34	35
		36	37	38	39	40	41
	Action indices
		Up	Down	Left	Right
		0	1	2	3
Panel A		Action index
	State index	0	1	2	3
	0	nan	nan	nan	nan		nan values designate actions which were not allowable (e.g., from non-existing states)
	1	nan	nan	nan	nan
	2	0	0	0	0
	3	nan	nan	nan	nan
	4	nan	nan	nan	nan
	5	nan	nan	nan	nan
	6	nan	nan	nan	nan
	7	nan	nan	nan	nan
	8	1	nan	nan	0.81
	9	nan	nan	0.9	0.729
	10	nan	nan	0.81	0.6561
	11	nan	0.59049	0.729	nan
	12	nan	nan	nan	nan
	13	nan	nan	nan	nan
	14	0.150095	0.166772	nan	nan
	15	nan	nan	nan	nan
	16	nan	nan	nan	nan
	17	0.6561	0.531441	nan	nan
	18	nan	0.228768	nan	0.185302
	19	nan	nan	0.205891	0.166772
	20	0.150095	nan	0.185302	nan
	21	nan	nan	nan	nan
	22	nan	nan	nan	nan
	23	0.59049	0.478297	nan	nan
	24	0.205891	0.254187	nan	nan
	25	nan	nan	nan	nan
	26	0.28243	0.313811	nan	nan
	27	nan	nan	nan	nan
	28	nan	nan	nan	nan
	29	0.531441	0.430467	nan	nan
	30	0.228768	nan	nan	0.28243
	31	nan	nan	0.254187	0.313811
	32	0.28243	0.28243	0.28243	0.348678
	33	nan	nan	0.313811	0.38742
	34	nan	nan	0.348678	0.430467
	35	0.478297	nan	0.38742	nan
	36	nan	nan	nan	nan
	37	nan	nan	nan	nan
	38	0.313811	nan	nan	nan
	39	nan	nan	nan	nan
	40	nan	nan	nan	nan
	41	nan	nan	nan	nan
Panel B		Action index
	State index	0	1	2	3
	0	nan	nan	nan	nan
	1	nan	nan	nan	nan
	2	0	0	0	0
	3	nan	nan	nan	nan
	4	nan	nan	nan	nan
	5	nan	nan	nan	nan
	6	nan	nan	nan	nan
	7	nan	nan	nan	nan
	8	0	nan	nan	0
	9	nan	nan	0	0
	10	nan	nan	0	0
	11	nan	0	0	nan
	12	nan	nan	nan	nan
	13	nan	nan	nan	nan
	14	0.374953	0	nan	nan
	15	nan	nan	nan	nan
	16	nan	nan	nan	nan
	17	0	0	nan	nan
	18	nan	0	nan	0.197457
	19	nan	nan	0	0.258517
	20	0.322448	nan	0	nan
	21	nan	nan	nan	nan
	22	nan	nan	nan	nan
	23	0	0	nan	nan
	24	0.138592	0	nan	nan
	25	nan	nan	nan	nan
	26	0	0	nan	nan
	27	nan	nan	nan	nan
	28	nan	nan	nan	nan
	29	0	0	nan	nan
	30	0.0812673	nan	nan	0
	31	nan	nan	0	0
	32	0	0	0	0
	33	nan	nan	0	0
	34	nan	nan	0	0
	35	0	nan	0	nan
	36	nan	nan	nan	nan
	37	nan	nan	nan	nan
	38	0	nan	nan	nan
	39	nan	nan	nan	nan
	40	nan	nan	nan	nan
	41	nan	nan	nan	nan
Panel C		Action index
	State index	0	1	2	3
	0	nan	nan	nan	nan
	1	nan	nan	nan	nan
	2	0	0	0	0
	3	nan	nan	nan	nan
	4	nan	nan	nan	nan
	5	nan	nan	nan	nan
	6	nan	nan	nan	nan
	7	nan	nan	nan	nan
	8	1	nan	nan	0.81
	9	nan	nan	0.9	0.729
	10	nan	nan	0.81	0.6561
	11	nan	0.59049	0.729	nan
	12	nan	nan	nan	nan
	13	nan	nan	nan	nan
	14	0.525047	0.166772	nan	nan
	15	nan	nan	nan	nan
	16	nan	nan	nan	nan
	17	0.6561	0.531441	nan	nan
	18	nan	0.228768	nan	0.382759
	19	nan	nan	0.205891	0.425288
	20	0.472543	nan	0.185302	nan
	21	nan	nan	nan	nan
	22	nan	nan	nan	nan
	23	0.59049	0.478297	nan	nan
	24	0.344484	0.254187	nan	nan
	25	nan	nan	nan	nan
	26	0.28243	0.313811	nan	nan
	27	nan	nan	nan	nan
	28	nan	nan	nan	nan
	29	0.531441	0.430467	nan	nan
	30	0.310035	nan	nan	0.28243
	31	nan	nan	0.254187	0.313811
	32	0.28243	0.28243	0.28243	0.348678
	33	nan	nan	0.313811	0.38742
	34	nan	nan	0.348678	0.430467
	35	0.478297	nan	0.38742	nan
	36	nan	nan	nan	nan
	37	nan	nan	nan	nan
	38	0.313811	nan	nan	nan
	39	nan	nan	nan	nan
	40	nan	nan	nan	nan
	41	nan	nan	nan	nan

## Sheet: Supp 3
		Mean belief
Exploration probability		0.5	0.75	0.833333	0.875	0.9	0.916667
	Beta=1	0.00317174	0.00514186	0.00601412	0.00649461	0.00679794	0.00700661
	Beta=2	0.00478909	0.0112024	0.0145455	0.0164875	0.0177458	0.018625
	Beta=4	0.00895126	0.0334089	0.0480951	0.0568771	0.0626249	0.066659
	Greedy	0	0	0	0	0	0

## Sheet: Supp 4
Left panel			Right panel
				Seqs	Noseqs
	0.208333			92	80
	0.393939			102	74
	0.37037			87	67
	0.342105			111	82
	0.461538			82	75
	0.189189			106	89
	0.333333			103	71
	0.342857			104	87
	0.310345			94	93
	0.263158			126	86
	0.413793			88	86
	0.388889			111	69
	0.322581			99	80
	0.172414			102	70
	0.285714			102	86
	0.2			103	90
	0.225806			102	92
	0.371429			111	94
	0.366667			104	76
	0.307692			90	80
	0.1875			97	90
	0.176471			106	65
	0.392857			92	77
	0.314286			111	97
	0.257143			107	82
	0.342857			108	82
	0.464286			85	86
	0.378378			114	74
	0.407407			83	85
	0.342105			105	93
	0.384615			116	85
	0.451613			94	86
	0.458333			73	95
	0.428571			91	85
	0.394737			131	88
	0.266667			91	96
	0.34375			105	79
	0.351351			113	85
	0.366667			97	91
	0.444444			107	98
	0.257143			113	84
	0.363636			103	82
	0.322581			101	65
	0.322581			100	88
	0.3			105	81
	0.321429			89	85
	0.272727			107	83
	0.178571			93	93
	0.382353			104	91
	0.444444			85	78
	0.15625			110	102
	0.40625			92	70
	0.317073			131	98
	0.222222			110	88
	0.317073			115	83
	0.275862			96	82
	0.333333			101	65
	0.289474			116	88
	0.40625			101	90
	0.230769			122	87
	0.28125			95	73
	0.34375			96	78
	0.447368			109	83
	0.210526			111	75
	0.212121			100	84
	0.378378			104	56
	0.208333			84	77
	0.464286			101	89
	0.342857			102	81
	0.222222			87	86
	0.285714			107	86
	0.315789			118	89
	0.34375			95	76
	0.424242			95	91
	0.388889			112	84
	0.296296			89	72
	0.333333			103	71
	0.263158			126	91
	0.25641			123	81
	0.411765			105	73
	0.333333			117	74
	0.4			105	85
	0.153846			123	86
	0.243243			118	86
	0.48			78	81
	0.166667			90	90
	0.321429			92	82
	0.297297			120	83
	0.333333			96	87
	0.28125			107	73
	0.2			81	72
	0.21875			99	84
	0.34375			94	83
	0.410256			110	66
	0.25			126	86
	0.322581			97	72
	0.282051			117	81
	0.30303			111	82
	0.37931			99	71
	0.361111			116	88
	0.321429			94	92
	0.333333			106	89
	0.361111			103	89
	0.407407			90	90
	0.25			107	78
	0.323529			106	84
	0.333333			99	75
	0.354839			103	80
	0.411765			97	81
	0.346154			94	81
	0.3125			101	81
	0.324324			115	96
	0.3			99	72
	0.269231			82	83
	0.277778			109	86
	0.333333			93	92
	0.4			99	96
	0.147059			107	80
	0.392857			90	69
	0.30303			110	99
	0.321429			88	103
	0.3125			108	94
	0.40625			103	79
	0.30303			107	97
	0.411765			94	80
	0.416667			104	81
	0.181818			117	72
	0.428571			104	83
	0.285714			107	88
	0.36			87	83
	0.346154			79	58
	0.333333			86	104
	0.275			125	78
	0.4375			96	94
	0.342857			95	88
	0.466667			102	72
	0.272727			104	89
	0.428571			105	94
	0.228571			110	99
	0.354839			102	81
	0.264706			115	93
	0.225806			97	96
	0.433333			98	68
	0.46875			96	88
	0.40625			89	80
	0.5			89	89
	0.32			90	97
	0.333333			89	94
	0.257143			110	73
	0.294118			96	83
	0.225806			98	90
	0.344828			93	79
	0.363636			93	99
	0.257143			110	81
	0.333333			102	92
	0.295455			130	84
	0.361111			101	85
	0.292683			125	80
	0.5			84	91
	0.205128			127	96
	0.361111			98	101
	0.285714			116	92
	0.363636			102	95
	0.37931			100	81
	0.423077			87	82
	0.189189			116	75
	0.384615			84	90
	0.375			96	84
	0.366667			95	85
	0.225806			101	84
	0.315789			120	89
	0.21875			95	85
	0.236842			122	79
	0.392857			96	104
	0.34375			93	94
	0.235294			105	78
	0.318182			81	94
	0.305556			117	67
	0.555556			92	78
	0.277778			104	89
	0.333333			92	75
	0.322581			102	109
	0.230769			116	102
	0.5			88	98
	0.37037			92	74
	0.307692			97	83
	0.344828			97	80
	0.272727			107	85
	0.258065			95	90
	0.346154			82	83
	0.241379			92	99
	0.428571			88	73
	0.333333			92	88
	0.344828			93	85
	0.310345			93	89
	0.277778			109	80
	0.305556			114	83
	0.352941			103	81
	0.275862			89	76
	0.290323			97	81
	0.230769			117	85
	0.264706			103	79
	0.324324			120	81
	0.2			109	74
	0.193548			93	82
	0.423077			80	97
	0.285714			105	82
	0.212121			101	90
	0.333333			91	93
	0.2			98	74
	0.205882			96	78
	0.310345			96	97
	0.483871			87	86
	0.461538			94	83
	0.28125			96	89
	0.333333			100	99
	0.190476			75	70
	0.346154			89	98
	0.27027			116	87
	0.357143			128	85
	0.352941			108	76
	0.433333			98	79
	0.242424			109	83
	0.333333			106	88
	0.3125			99	87
	0.1875			102	97
	0.565217			73	94
	0.37931			85	85
	0.157895			113	64
	0.285714			114	80
	0.285714			83	84
	0.4			90	86
	0.433333			91	94
	0.3125			95	94
	0.242424			105	95
	0.264706			105	76
	0.214286			90	82
	0.305556			107	82
	0.354839			102	71
	0.321429			91	79
	0.242424			120	92
	0.322581			104	93
	0.222222			114	84
	0.205128			126	78
	0.375			108	78
	0.242424			106	102
	0.241379			95	95
	0.347826			76	96
	0.21875			95	82
	0.352941			100	80
	0.257143			104	74
	0.25			98	69
	0.342857			102	94
	0.351351			107	80
	0.411765			111	83
	0.266667			102	78
	0.352941			101	94
	0.464286			94	94
	0.242424			109	90
	0.2			107	86
	0.382353			108	93
	0.342857			112	71
	0.407407			86	75
	0.205128			122	90
	0.382353			103	77
	0.290323			101	94
	0.333333			99	85
	0.323529			99	100
	0.333333			119	76
	0.162791			128	103
	0.272727			106	82
	0.235294			116	79
	0.2			87	91
	0.458333			85	81
	0.4			107	74
	0.333333			102	84
	0.333333			94	95
	0.363636			111	87
	0.192308			91	97
	0.391304			83	84
	0.321429			93	86
	0.36			83	87
	0.470588			106	81
	0.323529			106	84
	0.382353			105	82
	0.4			108	80
	0.232558			128	84
	0.333333			103	99
	0.375			94	92
	0.25			87	79
	0.4375			94	98
	0.40625			109	91
	0.428571			115	84
	0.242424			112	86
	0.289474			117	71
	0.258065			94	75
	0.361111			109	98
	0.322581			96	71
	0.16129			98	68
	0.25			106	78
	0.193548			101	75
	0.2			97	87
	0.5			81	89
	0.333333			96	79
	0.3			122	102
	0.242424			107	93
	0.333333			88	90
	0.428571			115	78
	0.3			112	71
	0.297297			124	84
	0.30303			94	89
	0.30303			109	79
	0.333333			100	89
	0.324324			116	85
	0.322581			96	84
	0.34375			103	81
	0.322581			104	92
	0.264706			109	76
	0.428571			116	95
	0.548387			87	93
	0.0740741			88	88
	0.2			107	90
	0.314286			98	98
	0.451613			94	74
	0.321429			83	80
	0.365854			104	85
	0.25			81	87
	0.366667			99	83
	0.413793			92	75
	0.357143			89	89
	0.210526			110	89
	0.272727			111	73
	0.28			95	82
	0.243243			113	80
	0.333333			109	60
	0.307692			116	79
	0.342857			107	94
	0.361111			117	88
	0.185185			95	80
	0.358974			108	90
	0.241379			99	68
	0.172414			102	88
	0.413793			97	86
	0.333333			113	93
	0.275862			96	70
	0.258065			112	71
	0.46875			94	82
	0.351351			101	87
	0.297297			117	85
	0.413793			91	91
	0.30303			107	84
	0.407407			79	84
	0.305556			112	81
	0.129032			99	74
	0.344828			89	67
	0.393939			95	93
	0.333333			91	104
	0.375			98	68
	0.310345			99	89
	0.25			103	82
	0.333333			100	89
	0.212121			106	82
	0.333333			108	101
	0.272727			105	80
	0.392857			90	83
	0.387097			102	69
	0.216216			112	78
	0.21875			106	82
	0.4			102	62
	0.375			96	79
	0.28			82	75
	0.222222			94	95
	0.5			90	75
	0.324324			106	88
	0.333333			115	68
	0.46875			102	80
	0.317073			116	87
	0.172414			93	83
	0.291667			89	84
	0.32			88	88
	0.411765			107	94
	0.257143			103	108
	0.263158			117	90
	0.40625			100	67
	0.258065			102	95
	0.233333			90	77
	0.242424			115	92
	0.347826			73	96
	0.428571			115	95
	0.354839			98	101
	0.34375			106	89
	0.323529			97	75
	0.25641			125	92
	0.290323			100	81
	0.205882			98	79
	0.259259			84	95
	0.282051			112	69
	0.3125			101	83
	0.428571			99	91
	0.205882			112	88
	0.2			94	83
	0.323529			109	86
	0.454545			107	71
	0.25			98	93
	0.228571			105	76
	0.454545			97	88
	0.3			93	85
	0.413793			100	98
	0.392857			85	85
	0.413793			91	74
	0.40625			97	87
	0.352941			100	86
	0.4			100	84
	0.483871			98	76
	0.3			84	72
	0.333333			83	95
	0.228571			103	99
	0.210526			102	94
	0.2			103	74
	0.242424			106	88
	0.285714			87	70
	0.230769			96	91
	0.375			94	80
	0.272727			102	81
	0.40625			99	79
	0.387097			99	78
	0.535714			89	73
	0.291667			85	99
	0.37931			88	82
	0.324324			103	82
	0.290323			93	88
	0.222222			97	84
	0.235294			106	90
	0.310345			88	95
	0.305556			105	72
	0.315789			114	82
	0.470588			102	114
	0.366667			91	93
	0.6			102	88
	0.32			81	75
	0.5			83	78
	0.225806			99	83
	0.333333			98	102
	0.448276			89	90
	0.314286			104	77
	0.25			114	83
	0.419355			99	83
	0.323529			103	77
	0.419355			91	86
	0.457143			100	82
	0.25			78	89
	0.233333			105	101
	0.357143			86	93
	0.413793			91	113
	0.324324			121	88
	0.457143			100	73
	0.206897			104	86
	0.384615			89	71
	0.285714			94	93
	0.25			111	88
	0.258065			96	93
	0.34375			107	92
	0.258065			98	100
	0.243902			123	91
	0.307692			103	95
	0.285714			91	91
	0.28125			104	97
	0.323529			102	92
	0.419355			83	77
	0.352941			99	92
	0.4			105	78
	0.333333			112	87
	0.533333			100	82
	0.454545			103	83
	0.25			109	91
	0.333333			97	92
	0.3			91	79
	0.4			90	99
	0.272727			104	98
	0.291667			81	77
	0.382353			94	88
	0.363636			103	88
	0.346154			87	80
	0.305556			112	97
	0.310345			91	93
	0.314286			105	86
	0.323529			110	100
	0.454545			103	78
	0.185185			95	105
	0.435897			112	67
	0.258065			99	78
	0.235294			104	92
	0.48			89	77
	0.171429			103	90
	0.25			110	80
	0.243902			123	93
	0.34375			98	80
	0.323529			100	81
	0.482759			90	83
	0.344828			87	71
	0.354839			96	86
	0.241379			91	82
	0.464286			92	70
	0.25			111	72
	0.317073			131	76
	0.2			119	81
	0.464286			89	78
	0.333333			103	84
	0.241379			99	91
	0.266667			103	99
	0.264706			116	87
	0.305556			110	74
	0.222222			109	98
	0.34375			96	86
	0.290323			95	95
	0.387097			87	89
	0.363636			111	72
	0.322581			99	78
	0.416667			105	90
	0.37931			97	82
	0.241379			92	95
	0.352941			101	74
	0.333333			117	90
	0.366667			93	80
	0.1			96	81
	0.481481			92	86
	0.37037			89	75
	0.433333			89	90
	0.275862			93	98
	0.37037			84	80
	0.25641			121	96
	0.4			99	77
	0.275862			91	94
	0.333333			98	91
	0.3125			97	92
	0.366667			92	100
	0.275			123	100
	0.333333			109	85
	0.258065			105	94
	0.4			92	71
	0.483871			93	94
	0.322581			98	90
	0.32			89	88
	0.352941			108	93
	0.342857			99	82
	0.357143			87	91
	0.294118			100	60
	0.282051			115	80
	0.441176			99	90
	0.28125			95	97
	0.289474			99	95
	0.2			110	86
	0.322581			94	78
	0.3			93	74
	0.294118			104	83
	0.307692			87	99
	0.342857			99	74
	0.181818			102	99
	0.371429			106	84
	0.333333			90	91
	0.382353			107	95
	0.394737			118	88
	0.387097			94	80
	0.407407			89	82
	0.277778			110	77
	0.297297			106	95
	0.413793			92	92
	0.346154			82	82
	0.384615			84	83
	0.419355			99	92
	0.3			96	105
	0.289474			120	77
	0.258065			98	93
	0.384615			89	82
	0.352941			100	64
	0.314286			100	97
	0.25			110	79
	0.322581			95	77
	0.384615			89	75
	0.354839			100	83
	0.184211			101	76
	0.324324			115	89
	0.4			90	91
	0.307692			84	95
	0.323529			97	83
	0.25			108	76
	0.37037			85	79
	0.333333			82	81
	0.378378			113	89
	0.393939			108	70
	0.444444			103	86
	0.264706			101	87
	0.323529			94	74
	0.333333			104	92
	0.387097			91	80
	0.323529			100	96
	0.236842			110	83
	0.233333			100	88
	0.321429			92	83
	0.541667			75	89
	0.366667			98	76
	0.219512			116	90
	0.222222			118	79
	0.30303			114	89
	0.285714			113	81
	0.333333			83	70
	0.392857			89	75
	0.34375			99	105
	0.296296			90	98
	0.233333			92	85
	0.441176			100	81
	0.322581			102	72
	0.241379			91	77
	0.285714			124	91
	0.5			90	91
	0.333333			98	87
	0.333333			94	85
	0.216216			117	87
	0.214286			131	75
	0.275862			91	74
	0.242424			101	88
	0.30303			99	90
	0.235294			120	93
	0.423077			80	88
	0.257143			111	70
	0.27907			124	79
	0.333333			112	83
	0.466667			102	88
	0.333333			100	79
	0.269231			93	90
	0.388889			103	96
	0.459459			101	83
	0.333333			94	90
	0.225806			101	81
	0.315789			73	88
	0.387097			96	85
	0.266667			94	83
	0.264706			105	66
	0.387097			97	89
	0.25			101	90
	0.5			99	70
	0.387097			97	102
	0.30303			101	94
	0.27027			119	81
	0.416667			77	87
	0.2			95	101
	0.433333			92	80
	0.3			90	72
	0.371429			104	63
	0.269231			90	97
	0.40625			100	67
	0.363636			102	86
	0.294118			105	88
	0.258065			108	91
	0.375			96	92
	0.2			85	84
	0.24			79	95
	0.193548			94	84
	0.30303			114	81
	0.342857			101	94
	0.366667			104	76
	0.333333			87	99
	0.441176			97	87
	0.333333			102	82
	0.242424			104	60
	0.217391			125	85
	0.290323			105	89
	0.333333			101	97
	0.305556			110	82
	0.225806			99	86
	0.4			102	71
	0.333333			78	75
	0.454545			97	88
	0.40625			99	99
	0.233333			102	84
	0.321429			84	87
	0.333333			106	68
	0.393939			103	83
	0.206897			96	99
	0.4375			100	73
	0.264706			101	72
	0.4375			115	88
	0.333333			109	78
	0.333333			108	85
	0.242424			113	81
	0.222222			112	82
	0.333333			89	95
	0.307692			83	89
	0.32			93	79
	0.1875			107	83
	0.258065			98	82
	0.266667			99	87
	0.275862			88	83
	0.258065			91	66
	0.310345			98	83
	0.36			87	61
	0.16129			105	78
	0.424242			97	81
	0.388889			110	73
	0.206897			91	87
	0.307692			127	84
	0.392857			86	87
	0.323529			105	99
	0.28125			106	92
	0.309524			126	83
	0.3			102	92
	0.333333			100	69
	0.393939			100	87
	0.366667			90	96
	0.148148			89	101
	0.419355			91	84
	0.424242			104	82
	0.333333			106	84
	0.305556			108	87
	0.28125			98	85
	0.30303			89	68
	0.129032			100	89
	0.2			103	80
	0.454545			102	89
	0.290323			94	94
	0.321429			87	100
	0.357143			89	91
	0.433333			104	95
	0.28125			98	68
	0.4			101	104
	0.242424			117	80
	0.516129			97	81
	0.25			100	89
	0.413793			90	85
	0.206897			94	93
	0.35			120	90
	0.448276			85	89
	0.48			79	79
	0.5			94	80
	0.228571			103	85
	0.386364			123	74
	0.230769			93	75
	0.294118			102	70
	0.25			98	66
	0.315789			121	90
	0.30303			95	106
	0.272727			92	75
	0.375			101	88
	0.451613			99	88
	0.225806			101	81
	0.175			122	82
	0.27027			115	80
	0.322581			89	87
	0.322581			94	85
	0.25			79	82
	0.5			106	97
	0.272727			107	93
	0.3125			97	84
	0.230769			107	87
	0.324324			116	87
	0.34375			94	105
	0.310345			90	97
	0.294118			108	83
	0.448276			91	93
	0.333333			107	89
	0.30303			92	84
	0.25			84	86
	0.275862			88	86
	0.310345			97	81
	0.354839			103	115
	0.407407			90	96
	0.419355			87	90
	0.310345			96	82
	0.242424			100	81
	0.393939			94	77
	0.289474			120	87
	0.40625			88	78
	0.371429			116	88
	0.37931			96	81
	0.222222			112	97
	0.25			116	64
	0.315789			106	86
	0.142857			94	81
	0.44			85	91
	0.322581			96	108
	0.321429			86	90
	0.27027			107	85
	0.28125			105	98
	0.28125			113	72
	0.314286			92	86
	0.371429			105	92
	0.419355			91	86
	0.3			87	102
	0.346154			86	85
	0.481481			91	73
	0.358974			110	78
	0.535714			90	74
	0.458333			79	76
	0.242424			100	107
	0.363636			97	88
	0.322581			105	86
	0.16129			97	96
	0.414634			111	99
	0.228571			114	75
	0.441176			102	81
	0.457143			102	89
	0.428571			87	105
	0.310345			81	98
	0.466667			92	86
	0.4			96	82
	0.266667			111	88
	0.5			99	94
	0.375			79	77
	0.344828			88	75
	0.361111			100	87
	0.222222			105	75
	0.371429			102	77
	0.333333			85	97
	0.294118			99	95
	0.258065			110	82
	0.387097			106	70
	0.25			109	92
	0.314286			105	89
	0.433333			99	95
	0.285714			105	85
	0.214286			100	95
	0.314286			113	79
	0.34375			100	86
	0.3125			104	87
	0.25			104	88
	0.30303			103	83
	0.333333			89	61
	0.361111			112	95
	0.275862			95	95
	0.228571			107	98
	0.333333			101	86
	0.225			117	83
	0.321429			92	87
	0.428571			106	89
	0.346154			86	98
	0.242424			105	92
	0.285714			98	94
	0.454545			104	96
	0.384615			86	75
	0.157895			130	94
	0.21875			98	94
	0.264706			107	83
	0.147059			109	82
	0.178571			88	75
	0.413793			91	72
	0.243243			122	86
	0.392857			89	76
	0.310345			92	85
	0.310345			97	68
	0.457143			109	86
	0.307692			86	76
	0.15			125	82
	0.352941			106	88
	0.333333			99	89
	0.290323			105	99
	0.30303			110	100
	0.358974			113	70
	0.342857			115	94
	0.423077			80	88
	0.423077			82	92
	0.4			95	83
	0.375			107	78
	0.410256			114	80
	0.333333			107	85
	0.277778			106	90
	0.333333			93	96
	0.392857			97	90
	0.266667			95	79
	0.344828			104	72
	0.181818			93	91
	0.297297			116	77
	0.194444			111	84
	0.419355			99	93
	0.485714			98	78
	0.333333			101	71
	0.317073			125	87
	0.409091			82	90
	0.333333			84	86
	0.464286			85	98
	0.3			98	93
	0.269231			83	98
	0.457143			99	89
	0.363636			111	94
	0.28125			103	78
	0.3			93	83
	0.266667			95	94
	0.375			102	96
	0.357143			92	82
	0.297297			113	81
	0.371429			106	63
	0.269231			86	88
	0.272727			97	94
	0.217391			75	87
	0.257143			101	79
	0.384615			80	81
	0.0909091			106	89
	0.407407			86	97
	0.352941			106	90
	0.266667			100	80
	0.272727			106	98
	0.5			75	76
	0.37931			102	96
	0.34375			101	76
	0.210526			114	80
	0.333333			101	90
	0.263158			118	85
	0.324324			109	87
	0.272727			103	95
	0.513514			105	97
	0.368421			109	89
	0.37931			93	107
	0.290323			99	68
	0.244444			121	89
	0.322581			107	91
	0.193548			97	90
	0.28125			104	83
	0.235294			103	88
	0.176471			102	84
	0.333333			102	68
	0.3			95	94
	0.258065			96	79
	0.34375			98	91
	0.384615			118	85
	0.222222			93	96
	0.266667			107	88
	0.464286			89	74
	0.321429			97	101
	0.393939			113	85
	0.290323			96	73
	0.25			90	96
	0.26087			86	82
	0.366667			93	97
	0.27027			105	53
	0.322581			101	98
	0.222222			92	97
	0.37931			97	95
	0.294118			103	82
	0.28125			107	82
	0.371429			108	81
	0.233333			102	82
	0.40625			97	78
	0.424242			103	87
	0.206897			94	62
	0.333333			89	88
	0.457143			101	83
	0.25			78	88
	0.324324			111	82
	0.285714			120	91
	0.28125			111	90
	0.225			117	73
	0.3			90	91
	0.428571			105	93
	0.258065			98	90
	0.375			105	93
	0.354839			105	85
	0.363636			99	80
	0.37931			90	82
	0.25			116	78
	0.2			119	71
	0.342857			101	99
	0.37931			79	71
	0.371429			104	85
	0.4			92	86
	0.285714			101	101
	0.305556			119	86
	0.230769			83	99
	0.354839			94	75
	0.258065			88	79
	0.217391			76	89
	0.37037			88	102
	0.28125			110	78
	0.275862			95	88
	0.419355			94	86
	0.25			83	70
	0.269231			78	83
	0.322581			98	76
	0.384615			92	86
	0.37931			93	76
	0.411765			99	81
	0.277778			107	82
	0.363636			84	76
	0.465116			127	82
	0.384615			86	77
	0.314286			116	80
	0.333333			116	87
	0.30303			103	92
	0.321429			94	91
	0.354839			99	92
	0.419355			86	79
	0.444444			84	79
	0.37037			88	87
	0.333333			94	74
	0.257143			112	63
	0.46875			104	88
	0.344828			99	98
	0.2			91	95
	0.28125			102	81
	0.432432			114	81
	0.40625			105	84
	0.37931			99	81
	0.37931			89	83
	0.176471			115	89
	0.368421			114	90
	0.346154			88	87
	0.37931			90	82
	0.243243			116	79
	0.4			97	88
	0.322581			99	85
	0.384615			89	79
	0.216216			117	80
	0.217391			83	92
	0.230769			114	91
	0.342105			115	89
	0.222222			111	97
	0.324324			118	76
	0.25			104	79
	0.375			105	94
	0.206897			92	92
	0.333333			95	79
	0.307692			92	80
	0.428571			89	88
	0.428571			82	83
	0.37931			93	83
	0.333333			94	86
	0.375			75	92
	0.285714			91	112
	0.25641			117	95
	0.28125			101	80
	0.16			84	86
	0.333333			108	88
	0.325			121	76
	0.25			95	81
	0.25			98	84
	0.230769			83	96
	0.375			108	87
	0.35			111	75
	0.26087			129	81
	0.16129			106	88
	0.333333			98	101
	0.40625			105	101
	0.451613			96	73
	0.171429			97	79
	0.4375			100	86
	0.25			104	84
	0.258065			102	93
	0.310345			97	89
	0.361111			112	92
	0.241379			103	94
	0.28			75	77
	0.285714			101	93
	0.405405			113	99
	0.277778			115	93
	0.1875			104	70
	0.272727			113	86
	0.230769			117	92
	0.484848			102	93
	0.258065			102	76
	0.275862			96	69
	0.285714			118	83
	0.424242			100	83
	0.34375			102	69
	0.296296			85	94
	0.243902			126	78
	0.388889			112	86
	0.366667			96	78
	0.357143			89	81
	0.323529			105	83
	0.310345			89	82
	0.444444			89	94
	0.228571			115	91
	0.285714			109	74
	0.241379			89	86
	0.277778			98	85
	0.290323			97	86
	0.275862			94	80
	0.241379			96	99
	0.241379			85	83
	0.275			133	79
	0.315789			118	94
	0.322581			93	81
	0.368421			107	87
	0.315789			113	101
	0.333333			109	91
	0.416667			100	101
	0.275862			98	78
	0.285714			92	89
	0.428571			85	79
	0.348837			132	74
	0.392857			95	85
	0.5			91	94
	0.27027			114	83
	0.225806			93	88
	0.352941			101	78
	0.243243			120	84
	0.363636			105	98
	0.322581			103	90
	0.428571			89	67
	0.172414			88	82
	0.27027			110	84
	0.483871			95	85
	0.333333			101	70
	0.378378			104	88
	0.354839			89	100
	0.272727			105	89
	0.28125			100	85
	0.428571			101	79
	0.178571			96	100
	0.432432			102	80
	0.323529			110	84
	0.275862			89	65
	0.441176			114	83
	0.358974			116	71
	0.264706			112	74
	0.25			113	77
	0.451613			105	99
	0.28125			99	93
	0.297297			104	88
	0.305556			114	94
	0.40625			110	80
	0.309524			127	89
	0.454545			99	74
	0.34375			92	82
	0.46875			93	79
	0.5			96	95
	0.315789			117	99
	0.314286			113	77
	0.28125			104	85
	0.268293			126	101
	0.4			88	81
	0.344828			102	67
	0.3			91	89
	0.310345			103	81
	0.181818			98	94
	0.233333			100	91
	0.294118			103	90
	0.205882			109	84
	0.264706			105	93
	0.459459			117	97
	0.454545			92	86
	0.3125			100	92
	0.387097			91	82
	0.205882			111	96
	0.466667			93	73
	0.333333			104	95
	0.361111			113	83
	0.266667			96	78
	0.272727			132	82
	0.34375			102	93
	0.241379			101	84
	0.296296			90	71
	0.285714			95	98
	0.28125			99	86
	0.323529			102	75
	0.461538			85	90
	0.25			98	84
	0.34375			104	82
	0.192308			92	69
	0.310345			94	76
	0.28125			107	84
	0.292683			121	89
	0.413793			84	89
	0.225806			98	88
	0.344828			98	82
	0.289474			114	89
	0.314286			113	93
	0.285714			124	85
	0.346154			100	83
	0.259259			90	90
	0.181818			111	82
	0.352941			108	89
	0.290323			99	83
	0.3			97	68
	0.333333			88	91
	0.258065			98	80
	0.37931			92	87
	0.294118			107	74
	0.333333			101	98
	0.393939			96	85
	0.37931			87	86
	0.212121			100	86
	0.222222			112	89
	0.37931			100	85
	0.192308			87	75
	0.416667			109	82
	0.307692			82	89
	0.25			121	104
	0.375			97	90
	0.205882			110	88
	0.302326			122	90
	0.259259			99	73
	0.264706			111	92
	0.433333			100	86
	0.322581			104	79
	0.242424			95	90
	0.233333			98	85
	0.138889			109	78
	0.225806			102	80
	0.416667			103	88
	0.366667			86	96
	0.2			109	101
	0.179487			127	82
	0.363636			95	85
	0.40625			105	96
	0.272727			100	98
	0.21875			109	84
	0.411765			101	97
	0.302326			131	77
	0.129032			96	78
	0.333333			115	93
	0.344828			84	82
	0.242424			107	87
	0.305556			106	90
	0.34375			115	76
	0.375			120	95
	0.346154			80	82
	0.461538			84	99
	0.277778			108	78
	0.294118			111	94
	0.333333			102	80
	0.257143			106	83
	0.411765			107	82
	0.125			101	98
	0.181818			113	87
	0.208333			82	89
	0.428571			94	83
	0.30303			96	96
	0.444444			84	93
	0.32			83	87
	0.28125			100	84
	0.37037			82	87
	0.315789			119	92
	0.275862			101	79
	0.4375			101	90
	0.272727			105	99
	0.206897			92	71
	0.266667			96	85
	0.354839			96	75
	0.258065			93	80
	0.314286			110	80
	0.34375			107	75
	0.275			120	85
	0.2			124	89
	0.166667			115	94
	0.28125			101	84
	0.294118			107	85
	0.40625			99	80
	0.351351			109	79
	0.4375			97	97
	0.375			99	87
	0.517241			89	82
	0.361111			102	86
	0.269231			92	83
	0.366667			100	88
	0.172414			93	74
	0.264706			107	89
	0.413793			89	105
	0.228571			108	71
	0.375			93	74
	0.352941			106	78
	0.454545			97	80
	0.264706			112	97
	0.242424			115	82
	0.333333			91	98
	0.264706			108	88
	0.285714			103	97
	0.4			99	80
	0.28125			97	87
	0.181818			105	109
	0.434783			76	66
	0.310345			95	84
	0.25			104	90
	0.333333			100	82
	0.358974			113	98
	0.37931			96	96
	0.297297			109	87
	0.3125			93	96
	0.266667			100	88
	0.3			113	92
	0.16129			106	88
	0.393939			101	89
	0.516129			89	71
	0.322581			95	87
	0.352941			98	92
	0.269231			90	72
	0.433333			92	93
	0.4			106	71
	0.433333			95	86
	0.333333			82	74
	0.387097			96	89
	0.344828			91	88
	0.393939			104	86
	0.433333			93	88
	0.294118			110	75
	0.222222			90	86
	0.3			94	87
	0.148148			91	84
	0.433333			96	66
	0.290323			97	71
	0.212121			113	79
	0.233333			96	81
	0.2			93	75
	0.387097			104	74
	0.352941			117	102
	0.366667			103	95
	0.388889			107	89
	0.375			100	77
	0.259259			80	84
	0.387097			102	78
	0.387097			91	99
	0.277778			104	90
	0.357143			91	82
	0.424242			100	93
	0.266667			107	79
	0.482759			91	75
	0.193548			95	86
	0.307692			81	95
	0.354839			96	97
	0.322581			97	93
	0.290323			92	104
	0.25			90	66
	0.269231			89	77
	0.333333			67	80
	0.482759			100	94
	0.3			93	82
	0.314286			106	73
	0.34375			114	93
	0.363636			102	78
	0.387097			99	92
	0.333333			107	85
	0.323529			102	91
	0.37037			93	90
	0.361111			104	93
	0.257143			111	89
	0.241379			89	88
	0.354839			96	84
	0.181818			107	66
	0.322581			97	88
	0.259259			93	84
	0.583333			83	86
	0.457143			104	87
	0.361111			101	84
	0.30303			115	93
	0.541667			78	88
	0.40625			97	91
	0.333333			102	70
	0.363636			97	94
	0.354839			93	92
	0.3125			98	89
	0.321429			95	86
	0.266667			100	99
	0.289474			114	87
	0.368421			115	83
	0.366667			95	79
	0.269231			79	81
	0.483871			88	86
	0.346154			88	79
	0.407407			98	88
	0.40625			101	89
	0.4			80	91
	0.393939			103	91
	0.4			91	87
	0.228571			106	67
	0.205882			110	90
	0.36			83	80
	0.275862			102	83
	0.333333			98	97
	0.27027			114	85
	0.225806			89	101
	0.444444			110	64
	0.243902			120	71
	0.363636			107	75
	0.296296			89	80
	0.424242			99	87
	0.346154			85	91
	0.25			101	99
	0.125			103	92
	0.291667			81	75
	0.310345			100	89
	0.371429			102	87
	0.241379			96	74
	0.346154			98	102
	0.444444			113	86
	0.242424			96	85
	0.266667			103	76
	0.366667			95	75
	0.30303			100	84
	0.4375			105	91
	0.277778			115	84
	0.410256			118	89
	0.36			88	85
	0.407407			95	68
	0.181818			102	90
	0.407407			92	90
	0.269231			80	90
	0.347826			79	81
	0.228571			113	70
	0.366667			100	102
	0.378378			111	98
	0.5			86	85
	0.4			96	93
	0.357143			92	83
	0.322581			111	92
	0.25			98	90
	0.272727			99	101
	0.432432			113	90
	0.344828			101	88
	0.285714			105	86
	0.241379			94	96
	0.35			70	85
	0.257143			106	79
	0.266667			92	89
	0.3125			99	94
	0.382353			91	79
	0.305556			105	83
	0.46875			92	88
	0.275862			89	89
	0.428571			86	106
	0.363636			102	76
	0.424242			102	78
	0.375			102	97
	0.214286			97	98
	0.35			119	60
	0.225806			88	82
	0.466667			103	84
	0.344828			101	81
	0.285714			92	89
	0.428571			91	95
	0.296296			88	91
	0.466667			91	91
	0.322581			108	80
	0.3			126	92
	0.344828			94	90
	0.290323			100	95
	0.366667			99	72
	0.1875			99	82
	0.25641			124	66
	0.4			90	92
	0.4			99	78
	0.4			100	95
	0.457143			95	101
	0.541667			78	96
	0.413793			87	88
	0.548387			94	92
	0.272727			98	81
	0.4375			91	86
	0.181818			109	77
	0.361111			109	75
	0.205882			112	94
	0.333333			90	91
	0.357143			100	100
	0.235294			109	82
	0.290323			96	96
	0.357143			92	74
	0.333333			105	87
	0.4			85	80
	0.297297			111	72
	0.393939			101	92
	0.413793			99	94
	0.419355			98	89
	0.233333			96	88
	0.294118			111	82
	0.0588235			101	91
	0.230769			119	75
	0.405405			108	80
	0.333333			120	91
	0.214286			95	92
	0.548387			95	90
	0.28125			100	91
	0.277778			111	107
	0.419355			88	93
	0.333333			104	97
	0.294118			98	97
	0.40625			99	82
	0.321429			88	75
	0.314286			97	79
	0.375			87	86
	0.333333			78	83
	0.416667			107	73
	0.366667			89	82
	0.147059			102	89
	0.333333			89	73
	0.344828			86	95
	0.21875			97	85
	0.37931			93	84
	0.375			94	85
	0.176471			105	80
	0.444444			90	79
	0.358974			114	88
	0.380952			125	94
	0.28125			101	76
	0.357143			95	91
	0.258065			96	92
	0.225806			96	68
	0.321429			97	83
	0.4			101	92
	0.30303			104	90
	0.448276			99	90
	0.242424			110	101
	0.233333			104	83
	0.464286			96	83
	0.24			81	108
	0.40625			95	80
	0.333333			79	80
	0.285714			106	81
	0.424242			103	84
	0.212121			111	86
	0.27027			119	108
	0.361111			108	92
	0.419355			87	82
	0.307692			125	86
	0.448276			93	80
	0.277778			108	85
	0.3			95	89
	0.285714			91	93
	0.354839			112	89
	0.466667			83	100
	0.363636			70	67
	0.294118			104	93
	0.322581			99	67
	0.2			99	98
	0.375			97	70
	0.333333			108	85
	0.264706			102	81
	0.290323			98	70
	0.272727			108	82
	0.257143			107	73
	0.275862			92	79
	0.258065			96	87
	0.272727			103	72
	0.323529			100	84
	0.3			91	81
	0.314286			109	81
	0.25			114	85
	0.416667			97	85
	0.419355			97	93
	0.333333			95	79
	0.243243			110	81
	0.357143			92	95
	0.310345			96	93
	0.363636			106	87
	0.30303			108	82
	0.34375			95	84
	0.3125			105	83
	0.419355			92	78
	0.205128			123	91
	0.323529			97	86
	0.357143			91	79
	0.25			91	83
	0.241379			99	88
	0.216216			111	89
	0.441176			100	88
	0.2			90	95
	0.4			97	76
	0.342857			101	86
	0.294118			96	100
	0.423077			80	86
	0.171429			111	90
	0.35			118	92
	0.4			103	92
	0.176471			107	72
	0.351351			107	80
	0.34375			98	85
	0.333333			95	82
	0.228571			110	94
	0.346154			94	90
	0.25			86	68
	0.371429			100	86
	0.27027			118	89
	0.333333			81	80
	0.4375			104	95
	0.344828			99	104
	0.166667			118	97
	0.333333			80	81
	0.5			109	90
	0.384615			86	78
	0.448276			92	83
	0.44			86	93
	0.272727			107	97
	0.225806			104	86
	0.272727			110	85
	0.380952			123	84
	0.235294			107	81
	0.384615			74	81
	0.409091			70	85
	0.466667			105	70
	0.241379			98	91
	0.21875			109	102
	0.354839			102	82
	0.454545			96	78
	0.428571			89	78
	0.269231			77	88
	0.321429			86	87
	0.1875			102	77
	0.28125			102	82
	0.27027			113	68
	0.235294			106	101
	0.375			119	89
	0.3125			103	79
	0.461538			122	96
	0.407407			91	70
	0.272727			105	86
	0.310345			95	86
	0.52			84	80
	0.384615			81	99
	0.371429			115	85
	0.216216			104	75
	0.263158			124	76
	0.371429			105	72
	0.321429			99	93
	0.3			109	80
	0.423077			89	81
	0.322581			104	90
	0.28125			111	86
	0.344828			96	76
	0.242424			111	87
	0.435897			119	75
	0.421053			109	98
	0.448276			86	90
	0.212121			105	89
	0.2			90	91
	0.314286			102	98
	0.21875			96	76
	0.428571			111	95
	0.257143			108	85
	0.259259			97	88
	0.407407			83	89
	0.285714			99	92
	0.222222			96	92
	0.448276			95	84
	0.290323			96	89
	0.357143			94	81
	0.3			87	86
	0.176471			108	83
	0.333333			115	92
	0.4			90	70
	0.6			72	99
	0.424242			100	74
	0.179487			129	72
	0.277778			108	66
	0.297297			117	101
	0.393939			110	90
	0.392857			87	81
	0.3			104	81
	0.432432			112	97
	0.263158			112	90
	0.485714			92	97
	0.264706			110	96
	0.3			98	78
	0.368421			110	86
	0.388889			108	99
	0.162162			114	79
	0.30303			91	74
	0.225806			103	86
	0.333333			101	89
	0.393939			99	86
	0.368421			108	90
	0.225806			103	107
	0.235294			104	86
	0.225806			109	72
	0.222222			94	81
	0.181818			105	73
	0.419355			88	82
	0.342105			114	96
	0.472222			102	80
	0.346154			82	92
	0.4			110	57
	0.30303			99	84
	0.354839			100	92
	0.53125			91	99
	0.36			87	74
	0.344828			90	98
	0.3125			98	92
	0.5			85	87
	0.225806			97	90
	0.263158			117	89
	0.285714			88	92
	0.3125			98	87
	0.322581			106	94
	0.333333			112	95
	0.296296			84	85
	0.378378			112	90
	0.516129			100	87
	0.285714			96	88
	0.30303			106	75
	0.257143			106	90
	0.214286			92	86
	0.323529			102	108
	0.275862			91	78
	0.15625			114	69
	0.32			86	88
	0.387097			92	79
	0.225806			97	78
	0.317073			115	78
	0.366667			99	75
	0.235294			104	81
	0.366667			95	88
	0.3			117	73
	0.30303			105	77
	0.366667			98	69
	0.277778			114	80
	0.25			108	82
	0.228571			113	78
	0.15625			102	88
	0.315789			110	73
	0.4			97	94
	0.28			89	86
	0.384615			90	78
	0.472222			112	89
	0.419355			91	83
	0.484848			92	83
	0.344828			89	70
	0.25			93	94
	0.44			90	88
	0.40625			94	75
	0.366667			102	90
	0.125			104	74
	0.3125			109	84
	0.393939			100	80
	0.344828			95	94
	0.407407			102	93
	0.233333			95	91
	0.34375			101	74
	0.419355			93	86
	0.222222			113	78
	0.416667			107	105
	0.233333			95	81
	0.307692			88	92
	0.40625			101	84
	0.37037			82	89
	0.323529			100	79
	0.25			106	91
	0.290323			100	92
	0.310345			107	90
	0.4			89	89
	0.344828			96	89
	0.37931			90	83
	0.375			102	78
	0.363636			99	79
	0.393939			94	103
	0.285714			106	90
	0.322581			95	90
	0.277778			108	76
	0.2			113	81
	0.27027			114	75
	0.206897			97	101
	0.172414			92	89
	0.5			112	83
	0.407407			95	101
	0.46875			101	104
	0.310345			98	92
	0.454545			94	88
	0.375			95	100
	0.352941			104	97
	0.461538			89	93
	0.236842			112	69
	0.282051			122	84
	0.413793			95	75
	0.46875			99	96
	0.214286			92	80
	0.382353			108	89
	0.272727			102	80
	0.314286			114	101
	0.264706			104	77
	0.307692			115	93
	0.162162			114	96
	0.272727			91	84
	0.333333			86	81
	0.307692			119	80
	0.4			102	80
	0.4			91	88
	0.137931			97	95
	0.21875			101	78
	0.292683			118	89
	0.290323			108	75
	0.212121			111	86
	0.3			92	83
	0.464286			87	85
	0.351351			105	76
	0.263158			68	84
	0.321429			99	97
	0.333333			126	67
	0.384615			92	79
	0.472222			97	85
	0.32			81	82
	0.147059			106	88
	0.354839			92	86
	0.277778			107	97
	0.27907			128	89
	0.25			103	94
	0.305556			116	90
	0.387097			99	84
	0.368421			112	76
	0.3			121	106
	0.486486			108	84
	0.310345			90	79
	0.606061			97	94
	0.333333			103	81
	0.243243			119	89
	0.451613			102	93
	0.275			117	72
	0.378378			111	102
	0.25			123	84
	0.4			87	91
	0.25			78	86
	0.238095			117	101
	0.363636			97	76
	0.30303			109	94
	0.368421			103	92
	0.411765			98	80
	0.333333			86	82
	0.333333			125	90
	0.361111			109	58
	0.25			115	88
	0.333333			113	76
	0.15625			112	92
	0.205882			105	91
	0.333333			92	81
	0.441176			104	88
	0.258065			93	85
	0.482759			88	104
	0.272727			102	85
	0.314286			101	85
	0.285714			105	78
	0.333333			93	93
	0.238095			78	88
	0.290323			96	81
	0.423077			86	81
	0.296296			83	86
	0.322581			101	90
	0.333333			90	91
	0.421053			111	65
	0.346154			77	97
	0.307692			115	100
	0.378378			109	103
	0.275862			99	88
	0.325			116	91
	0.25			119	96
	0.30303			102	72
	0.243243			118	68
	0.382353			107	98
	0.166667			91	83
	0.216216			105	74
	0.416667			77	74
	0.464286			92	93
	0.352941			114	81
	0.166667			95	98
	0.25			86	90
	0.346154			96	96
	0.317073			122	79
	0.333333			89	77
	0.37037			83	97
	0.410256			104	86
	0.361111			114	85
	0.2			107	80
	0.342105			113	87
	0.1875			102	83
	0.269231			91	99
	0.216216			113	79
	0.297297			114	84
	0.366667			89	79
	0.272727			116	87
	0.368421			113	77
	0.4			86	92
	0.285714			96	81
	0.310345			96	87
	0.5			99	75
	0.222222			97	83
	0.322581			95	83
	0.294118			104	90
	0.333333			108	81
	0.395349			125	100
	0.311111			134	87
	0.3125			103	70
	0.266667			93	77
	0.347826			90	95
	0.333333			99	83
	0.258065			103	95
	0.21875			103	93
	0.266667			88	83
	0.4			88	79
	0.290323			97	84
	0.228571			110	82
	0.428571			98	93
	0.4375			104	72
	0.24			85	100
	0.28			91	87
	0.21875			97	85
	0.277778			103	68
	0.294118			104	89
	0.264706			99	86
	0.346154			88	76
	0.212121			110	81
	0.310345			102	94
	0.333333			112	93
	0.222222			89	80
	0.333333			91	80
	0.307692			92	94
	0.233333			94	83
	0.393939			106	87
	0.285714			103	88
	0.423077			80	79
	0.323529			96	87
	0.366667			100	94
	0.21875			99	83
	0.212121			102	94
	0.135135			109	88
	0.25641			118	97
	0.28			77	90
	0.285714			113	85
	0.189189			123	79
	0.297297			108	78
	0.342105			111	84
	0.28125			108	94
	0.346154			89	71
	0.52			75	81
	0.34375			104	75
	0.243243			109	71
	0.333333			102	83
	0.266667			103	93
	0.1875			98	78
	0.264706			107	69
	0.32			84	77
	0.333333			88	72
	0.272727			97	92
	0.297297			108	75
	0.257143			113	88
	0.285714			108	87
	0.380952			123	103
	0.382353			103	89
	0.363636			102	87
	0.482759			86	84
	0.515152			93	83
	0.4			103	97
	0.290323			103	80
	0.264706			112	84
	0.3125			98	90
	0.3			95	97
	0.307692			91	82
	0.296296			88	95
	0.516129			106	90
	0.263158			113	72
	0.321429			82	78
	0.413793			91	92
	0.25			104	85
	0.419355			93	79
	0.230769			94	88
	0.3125			96	90
	0.292683			121	101
	0.172414			100	89
	0.342105			113	88
	0.315789			114	76
	0.28125			103	77
	0.275862			94	92
	0.193548			101	84
	0.464286			96	88
	0.206897			91	83
	0.225			122	95
	0.285714			96	80
	0.5625			101	98
	0.275			112	85
	0.21875			96	86
	0.28125			109	94
	0.314286			106	66
	0.4			100	89
	0.448276			83	88
	0.153846			118	84
	0.333333			99	86
	0.346154			89	94
	0.416667			88	81
	0.23913			131	62
	0.32			83	92
	0.228571			107	99
	0.241379			99	92
	0.111111			84	86
	0.387097			98	66
	0.375			94	84
	0.37037			92	79
	0.258065			99	89
	0.166667			115	97
	0.416667			80	99
	0.206897			104	81
	0.407407			86	91
	0.285714			98	95
	0.307692			88	91
	0.387097			99	87
	0.263158			110	78
	0.285714			92	74
	0.321429			88	83
	0.384615			88	93
	0.214286			93	72
	0.384615			85	85
	0.333333			116	92
	0.25			81	84
	0.344828			94	90
	0.37931			99	76
	0.34375			106	93
	0.304348			76	81
	0.285714			107	87
[truncated: 8,002 more rows]

## Sheet: Supp 5
Maze Layout
	State indices
		0	1	2	3	4	5
		6	7	8	9	10	11
		12	13	14	15	16	17
		18	19	20	21	22	23
		24	25	26	27	28	29
		30	31	32	33	34	35
		36	37	38	39	40	41
	Action indices
		Up	Down	Left	Right
		0	1	2	3
Panel A		Action index
	State index	0	1	2	3
	0	nan	nan	nan	nan		nan values designate actions which were not allowable (e.g., from non-existing states)
	1	nan	nan	nan	nan
	2	0	0	0	0
	3	nan	nan	nan	nan
	4	nan	nan	nan	nan
	5	nan	nan	nan	nan
	6	nan	nan	nan	nan
	7	nan	nan	nan	nan
	8	1	nan	nan	0.81
	9	nan	nan	0.9	0.729
	10	nan	nan	0.81	0.6561
	11	nan	0.59049	0.729	nan
	12	nan	nan	nan	nan
	13	nan	nan	nan	nan
	14	0.150095	0.166772	nan	nan
	15	nan	nan	nan	nan
	16	nan	nan	nan	nan
	17	0.6561	0.531441	nan	nan
	18	nan	0.228768	nan	0.185302
	19	nan	nan	0.205891	0.166772
	20	0.150095	nan	0.185302	nan
	21	nan	nan	nan	nan
	22	nan	nan	nan	nan
	23	0.59049	0.478297	nan	nan
	24	0.205891	0.254187	nan	nan
	25	nan	nan	nan	nan
	26	0.28243	0.313811	nan	nan
	27	nan	nan	nan	nan
	28	nan	nan	nan	nan
	29	0.531441	0.430467	nan	nan
	30	0.228768	nan	nan	0.28243
	31	nan	nan	0.254187	0.313811
	32	0.28243	0.28243	0.28243	0.348678
	33	nan	nan	0.313811	0.38742
	34	nan	nan	0.348678	0.430467
	35	0.478297	nan	0.38742	nan
	36	nan	nan	nan	nan
	37	nan	nan	nan	nan
	38	0.313811	nan	nan	nan
	39	nan	nan	nan	nan
	40	nan	nan	nan	nan
	41	nan	nan	nan	nan
